# Supplementary material for: Diagnosis and prognostic value of C-X-C motif chemokine ligand 1 in colon adenocarcinoma based on The Cancer Genome Atlas and Guangxi cohort
Source: J Cancer. 2021 Jul 25;12(18):5506–18. doi: 10.7150/jca.51524 (PMC8364656; doi:10.7150/jca.51524)
Supplement: Supplementary file 1 — Supplementary data. [file jcav12p5506s1.xlsx]

## Sheet: C5-GO
NAME	SIZE	ES	NES	NOM p-val	FDR q-val	FWER p-val	RANK AT MAX	LEADING EDGE
GO_PURINE_CONTAINING_COMPOUND_METABOLIC_PROCESS	372	0.526018	2.15201	＜0.001	0.00861037	0.057	2349	tags=37%, list=13%, signal=42%
GO_HYDROGEN_EXPORTING_ATPASE_ACTIVITY	26	0.732921	2.15566	＜0.001	0.00881602	0.053	911	tags=42%, list=5%, signal=45%
GO_GLYCOSYL_COMPOUND_METABOLIC_PROCESS	344	0.571347	2.16007	＜0.001	0.00915842	0.05	2349	tags=42%, list=13%, signal=48%
GO_ANTIGEN_PROCESSING_AND_PRESENTATION_OF_PEPTIDE_ANTIGEN	168	0.572573	2.14098	0.002079	0.00945407	0.067	2805	tags=47%, list=16%, signal=55%
GO_RESPONSE_TO_TUMOR_NECROSIS_FACTOR	220	0.526184	2.16213	＜0.001	0.00991024	0.049	3821	tags=50%, list=22%, signal=64%
GO_NUCLEOSIDE_TRIPHOSPHATE_METABOLIC_PROCESS	212	0.683387	2.25752	＜0.001	0.00994467	0.008	2349	tags=56%, list=13%, signal=63%
GO_PROTON_TRANSPORTING_TWO_SECTOR_ATPASE_COMPLEX	46	0.747174	2.16958	＜0.001	0.0105477	0.048	1517	tags=52%, list=9%, signal=57%
GO_HYDROGEN_ION_TRANSMEMBRANE_TRANSPORT	97	0.685399	2.20827	＜0.001	0.0106859	0.025	1517	tags=43%, list=9%, signal=47%
GO_PROTEIN_DISULFIDE_OXIDOREDUCTASE_ACTIVITY	20	0.748202	2.17331	＜0.001	0.0111426	0.044	1779	tags=60%, list=10%, signal=67%
GO_ANTIGEN_PROCESSING_AND_PRESENTATION_OF_PEPTIDE_ANTIGEN_VIA_MHC_CLASS_I	89	0.669295	2.18272	＜0.001	0.0112441	0.038	2805	tags=56%, list=16%, signal=66%
GO_NUCLEOSIDE_MONOPHOSPHATE_METABOLIC_PROCESS	225	0.656756	2.18813	＜0.001	0.0118708	0.032	2349	tags=52%, list=13%, signal=59%
GO_OXIDOREDUCTASE_ACTIVITY_ACTING_ON_A_SULFUR_GROUP_OF_DONORS	43	0.649085	2.12565	＜0.001	0.0121629	0.09	1915	tags=49%, list=11%, signal=55%
GO_TUMOR_NECROSIS_FACTOR_MEDIATED_SIGNALING_PATHWAY	115	0.609168	2.21843	＜0.001	0.0126148	0.021	3821	tags=60%, list=22%, signal=76%
GO_ANTIGEN_PROCESSING_AND_PRESENTATION	204	0.549885	2.11692	0.00204082	0.0135909	0.099	2805	tags=44%, list=16%, signal=51%
GO_OXIDOREDUCTASE_COMPLEX	90	0.714911	2.09891	＜0.001	0.0179302	0.126	2133	tags=61%, list=12%, signal=69%
GO_CHEMOKINE_RECEPTOR_BINDING	53	0.657444	2.08223	0.00196078	0.0215906	0.152	2931	tags=53%, list=17%, signal=63%
GO_CELL_REDOX_HOMEOSTASIS	60	0.575558	2.07534	＜0.001	0.0218452	0.17	2179	tags=38%, list=12%, signal=44%
GO_HYDROGEN_TRANSPORT	127	0.576566	2.07807	＜0.001	0.0218802	0.163	1517	tags=34%, list=9%, signal=37%
GO_PROTON_TRANSPORTING_TWO_SECTOR_ATPASE_COMPLEX_PROTON_TRANSPORTING_DOMAIN	21	0.802123	2.06684	＜0.001	0.0219785	0.191	1517	tags=57%, list=9%, signal=62%
GO_RESPIRATORY_CHAIN	76	0.817383	2.02794	＜0.001	0.0223621	0.297	2324	tags=83%, list=13%, signal=95%
GO_ANTIGEN_PROCESSING_AND_PRESENTATION_OF_EXOGENOUS_PEPTIDE_ANTIGEN_VIA_MHC_CLASS_I	64	0.711204	2.02918	＜0.001	0.0224992	0.291	2964	tags=66%, list=17%, signal=79%
GO_REGULATION_OF_CYSTEINE_TYPE_ENDOPEPTIDASE_ACTIVITY_INVOLVED_IN_APOPTOTIC_SIGNALING_PATHWAY	22	0.715613	2.06174	＜0.001	0.0227446	0.202	3833	tags=68%, list=22%, signal=87%
GO_MITOCHONDRIAL_MEMBRANE_PART	155	0.708207	2.03173	＜0.001	0.0227741	0.285	2687	tags=65%, list=15%, signal=75%
GO_CYTOKINE_MEDIATED_SIGNALING_PATHWAY	417	0.508077	2.02966	0.00194175	0.0229445	0.29	4231	tags=49%, list=24%, signal=63%
GO_NIK_NF_KAPPAB_SIGNALING	82	0.635642	2.06699	0.00208768	0.0230774	0.191	3821	tags=61%, list=22%, signal=77%
GO_MITOCHONDRIAL_PROTEIN_COMPLEX	126	0.746269	2.03179	＜0.001	0.023385	0.284	2718	tags=73%, list=15%, signal=86%
GO_PURINE_NUCLEOSIDE_BIOSYNTHETIC_PROCESS	81	0.617997	2.01938	＜0.001	0.0234403	0.319	1861	tags=42%, list=11%, signal=47%
GO_ELECTRON_TRANSPORT_CHAIN	91	0.747143	2.01768	＜0.001	0.0234528	0.322	2324	tags=73%, list=13%, signal=83%
GO_LEUKOCYTE_APOPTOTIC_PROCESS	22	0.668815	2.05629	＜0.001	0.0236137	0.22	3715	tags=64%, list=21%, signal=80%
GO_INTRINSIC_COMPONENT_OF_ENDOPLASMIC_RETICULUM_MEMBRANE	116	0.53557	2.0209	＜0.001	0.0236278	0.315	4024	tags=51%, list=23%, signal=65%
GO_ADP_METABOLIC_PROCESS	42	0.645436	2.01538	0.00215054	0.0236819	0.328	2987	tags=52%, list=17%, signal=63%
GO_REGULATION_OF_CELLULAR_AMINE_METABOLIC_PROCESS	85	0.599096	2.03515	0.00622407	0.0237906	0.276	3123	tags=49%, list=18%, signal=60%
GO_MITOCHONDRIAL_MEMBRANE_ORGANIZATION	90	0.557759	2.033	＜0.001	0.0238213	0.281	4019	tags=53%, list=23%, signal=69%
GO_OXIDATIVE_PHOSPHORYLATION	79	0.812589	2.02121	＜0.001	0.0240826	0.314	2338	tags=86%, list=13%, signal=99%
GO_GENERATION_OF_PRECURSOR_METABOLITES_AND_ENERGY	269	0.560573	2.00598	＜0.001	0.0242253	0.36	2349	tags=45%, list=13%, signal=51%
GO_INNATE_IMMUNE_RESPONSE_ACTIVATING_CELL_SURFACE_RECEPTOR_SIGNALING_PATHWAY	104	0.542365	2.03571	0.00199601	0.0242906	0.273	2989	tags=47%, list=17%, signal=56%
GO_NUCLEOBASE_CONTAINING_SMALL_MOLECULE_METABOLIC_PROCESS	495	0.500614	2.06712	＜0.001	0.024292	0.191	2377	tags=35%, list=13%, signal=40%
GO_ELECTRON_CARRIER_ACTIVITY	106	0.601193	2.00739	＜0.001	0.0243105	0.355	2385	tags=50%, list=14%, signal=57%
GO_REGULATION_OF_VIRAL_ENTRY_INTO_HOST_CELL	24	0.67685	2.04375	＜0.001	0.0244291	0.256	2738	tags=50%, list=16%, signal=59%
GO_INNER_MITOCHONDRIAL_MEMBRANE_PROTEIN_COMPLEX	99	0.785219	2.00261	＜0.001	0.0247489	0.368	2482	tags=79%, list=14%, signal=91%
GO_ORGANELLE_INNER_MEMBRANE	478	0.60947	2.0076	＜0.001	0.024807	0.355	2756	tags=52%, list=16%, signal=60%
GO_ZYMOGEN_ACTIVATION	107	0.479144	2.00893	＜0.001	0.0248511	0.347	3533	tags=43%, list=20%, signal=53%
GO_T_CELL_RECEPTOR_SIGNALING_PATHWAY	138	0.535857	2.0366	0.00198807	0.0248817	0.271	3821	tags=53%, list=22%, signal=67%
GO_POSITIVE_REGULATION_OF_NEUTROPHIL_MIGRATION	26	0.676117	2.04047	0.00404858	0.0249695	0.262	862	tags=31%, list=5%, signal=32%
GO_CYTOKINE_ACTIVITY	185	0.540888	2.04441	0.00194932	0.0250553	0.255	2931	tags=38%, list=17%, signal=45%
GO_REGULATION_OF_NECROTIC_CELL_DEATH	25	0.672107	1.99964	＜0.001	0.0251971	0.372	3305	tags=56%, list=19%, signal=69%
GO_CELLULAR_RESPIRATION	135	0.689768	2.00893	＜0.001	0.0254159	0.347	2338	tags=61%, list=13%, signal=69%
GO_OXIDOREDUCTASE_ACTIVITY_ACTING_ON_NAD_P_H	89	0.6641	2.03692	0.00215054	0.0256148	0.271	2770	tags=58%, list=16%, signal=69%
GO_ATP_BIOSYNTHETIC_PROCESS	31	0.787942	2.04501	＜0.001	0.0258629	0.253	1517	tags=61%, list=9%, signal=67%
GO_DISULFIDE_OXIDOREDUCTASE_ACTIVITY	27	0.709969	2.04649	＜0.001	0.0264797	0.25	1779	tags=52%, list=10%, signal=58%
GO_OXIDOREDUCTASE_ACTIVITY_ACTING_ON_PEROXIDE_AS_ACCEPTOR	38	0.625929	1.98884	＜0.001	0.026994	0.403	3661	tags=58%, list=21%, signal=73%
GO_PURINE_NUCLEOSIDE_MONOPHOSPHATE_BIOSYNTHETIC_PROCESS	57	0.658601	1.98946	＜0.001	0.0272267	0.4	2197	tags=42%, list=12%, signal=48%
GO_ENERGY_COUPLED_PROTON_TRANSPORT_DOWN_ELECTROCHEMICAL_GRADIENT	23	0.833621	1.98339	＜0.001	0.0272345	0.416	1517	tags=70%, list=9%, signal=76%
GO_RESPONSE_TO_INTERFERON_GAMMA	138	0.593705	1.9866	0.00587084	0.0272434	0.408	4080	tags=60%, list=23%, signal=78%
GO_REGULATION_OF_APOPTOTIC_SIGNALING_PATHWAY	344	0.406403	1.99197	＜0.001	0.0273671	0.392	3926	tags=40%, list=22%, signal=51%
GO_GLYCOSYL_COMPOUND_BIOSYNTHETIC_PROCESS	107	0.573638	1.97972	0.0019802	0.0273765	0.431	1861	tags=38%, list=11%, signal=43%
GO_REGULATION_OF_MITOCHONDRIAL_OUTER_MEMBRANE_PERMEABILIZATION_INVOLVED_IN_APOPTOTIC_SIGNALING_PATHWAY	42	0.590317	1.9899	＜0.001	0.0275707	0.396	3792	tags=57%, list=21%, signal=73%
GO_REGULATION_OF_CELLULAR_AMINO_ACID_METABOLIC_PROCESS	65	0.651678	1.98346	0.0083682	0.027694	0.416	3123	tags=57%, list=18%, signal=69%
GO_MONOSACCHARIDE_BIOSYNTHETIC_PROCESS	52	0.620441	1.97982	0.00207469	0.0277274	0.431	3903	tags=63%, list=22%, signal=81%
GO_POSITIVE_REGULATION_OF_PEPTIDASE_ACTIVITY	150	0.459549	1.96071	＜0.001	0.0278438	0.493	3546	tags=42%, list=20%, signal=52%
GO_DETOXIFICATION	68	0.524754	1.9596	＜0.001	0.0279721	0.496	1779	tags=32%, list=10%, signal=36%
GO_NUCLEOTIDE_PHOSPHORYLATION	54	0.612155	1.9804	＜0.001	0.0280702	0.43	3825	tags=57%, list=22%, signal=73%
GO_OXIDOREDUCTION_COENZYME_METABOLIC_PROCESS	95	0.577928	1.96679	0.00617284	0.0281016	0.472	3903	tags=58%, list=22%, signal=74%
GO_MITOCHONDRIAL_TRANSPORT	160	0.555941	1.97042	＜0.001	0.0281156	0.467	3371	tags=47%, list=19%, signal=57%
GO_NECROTIC_CELL_DEATH	28	0.604784	1.96101	＜0.001	0.028129	0.491	3094	tags=54%, list=18%, signal=65%
GO_IRON_ION_HOMEOSTASIS	62	0.50489	1.96285	0.00197239	0.0281772	0.482	4056	tags=47%, list=23%, signal=61%
GO_ACTIVATION_OF_INNATE_IMMUNE_RESPONSE	200	0.486532	1.96157	0.00194175	0.028254	0.489	3500	tags=42%, list=20%, signal=52%
GO_CXCR_CHEMOKINE_RECEPTOR_BINDING	15	0.767888	1.96374	0.00201207	0.0283186	0.481	1428	tags=47%, list=8%, signal=51%
GO_HYDROGEN_PEROXIDE_METABOLIC_PROCESS	29	0.636539	1.96482	＜0.001	0.0283804	0.48	3445	tags=52%, list=20%, signal=64%
GO_REGULATION_OF_NEUTROPHIL_CHEMOTAXIS	25	0.669024	1.95666	0.00811359	0.0283939	0.502	862	tags=32%, list=5%, signal=34%
GO_COFACTOR_METABOLIC_PROCESS	311	0.511232	1.96687	0.00200803	0.0284338	0.472	4227	tags=49%, list=24%, signal=64%
GO_CHEMOKINE_ACTIVITY	44	0.661723	1.9705	0.00391389	0.0284736	0.466	2931	tags=52%, list=17%, signal=63%
GO_NADH_DEHYDROGENASE_COMPLEX	42	0.833267	1.95723	＜0.001	0.0285212	0.5	1981	tags=86%, list=11%, signal=96%
GO_POSITIVE_REGULATION_OF_APOPTOTIC_SIGNALING_PATHWAY	164	0.437167	1.9718	＜0.001	0.028574	0.464	3821	tags=42%, list=22%, signal=53%
GO_POSITIVE_REGULATION_OF_RELEASE_OF_CYTOCHROME_C_FROM_MITOCHONDRIA	27	0.597322	1.9541	＜0.001	0.0286048	0.511	2034	tags=44%, list=12%, signal=50%
GO_PURINE_CONTAINING_COMPOUND_BIOSYNTHETIC_PROCESS	129	0.495587	1.95485	＜0.001	0.0286787	0.508	2197	tags=31%, list=12%, signal=35%
GO_NEGATIVE_REGULATION_OF_APOPTOTIC_SIGNALING_PATHWAY	187	0.419981	1.96707	＜0.001	0.0288015	0.472	4006	tags=43%, list=23%, signal=55%
GO_LYMPHOCYTE_APOPTOTIC_PROCESS	18	0.661411	1.97198	0.00202429	0.0289468	0.462	4804	tags=72%, list=27%, signal=99%
GO_ACTIVATION_OF_CYSTEINE_TYPE_ENDOPEPTIDASE_ACTIVITY	92	0.485546	1.97215	＜0.001	0.0293545	0.462	3533	tags=45%, list=20%, signal=55%
GO_RESPONSE_TO_INTERFERON_BETA	20	0.716895	1.97324	0.00205339	0.0293884	0.456	3179	tags=70%, list=18%, signal=85%
GO_NUCLEOSIDE_MONOPHOSPHATE_BIOSYNTHETIC_PROCESS	77	0.62153	1.9738	0.00200803	0.0296429	0.454	1861	tags=38%, list=11%, signal=42%
GO_RIBONUCLEOSIDE_TRIPHOSPHATE_BIOSYNTHETIC_PROCESS	44	0.702911	1.94962	＜0.001	0.030201	0.531	1633	tags=50%, list=9%, signal=55%
GO_TRANSITION_METAL_ION_HOMEOSTASIS	97	0.477793	1.94805	＜0.001	0.0305031	0.533	4080	tags=45%, list=23%, signal=59%
GO_CELLULAR_RESPONSE_TO_INTERLEUKIN_1	83	0.523265	1.94244	＜0.001	0.0318309	0.549	2931	tags=43%, list=17%, signal=52%
GO_APOPTOTIC_MITOCHONDRIAL_CHANGES	56	0.524836	1.94276	＜0.001	0.0320651	0.548	3102	tags=43%, list=18%, signal=52%
GO_REGULATION_OF_TYROSINE_PHOSPHORYLATION_OF_STAT3_PROTEIN	41	0.561493	1.92988	0.0020284	0.0358657	0.586	3000	tags=44%, list=17%, signal=53%
GO_PHAGOCYTIC_VESICLE_MEMBRANE	56	0.561162	1.92796	＜0.001	0.0359374	0.594	2037	tags=36%, list=12%, signal=40%
GO_PROTEIN_IMPORT_INTO_NUCLEUS_TRANSLOCATION	28	0.578997	1.93184	＜0.001	0.0359588	0.581	2082	tags=32%, list=12%, signal=36%
GO_RESPONSE_TO_BACTERIUM	442	0.466323	1.92681	0.00199601	0.0360212	0.6	4197	tags=42%, list=24%, signal=54%
GO_REGULATION_OF_MEMBRANE_PERMEABILITY	69	0.510534	1.93046	＜0.001	0.0361105	0.585	3800	tags=46%, list=22%, signal=59%
GO_ENERGY_DERIVATION_BY_OXIDATION_OF_ORGANIC_COMPOUNDS	203	0.560597	1.92856	0.00206186	0.0361629	0.594	2338	tags=45%, list=13%, signal=52%
GO_OXIDOREDUCTASE_ACTIVITY_ACTING_ON_NAD_P_H_QUINONE_OR_SIMILAR_COMPOUND_AS_ACCEPTOR	51	0.768064	1.92499	＜0.001	0.0364748	0.606	2770	tags=76%, list=16%, signal=90%
GO_NUCLEOSIDE_TRIPHOSPHATE_BIOSYNTHETIC_PROCESS	56	0.658864	1.91924	0.0021322	0.0384099	0.628	1926	tags=46%, list=11%, signal=52%
GO_ER_ASSOCIATED_UBIQUITIN_DEPENDENT_PROTEIN_CATABOLIC_PROCESS	59	0.524088	1.91942	＜0.001	0.0387352	0.628	2767	tags=41%, list=16%, signal=48%
GO_RELEASE_OF_CYTOCHROME_C_FROM_MITOCHONDRIA	22	0.633191	1.91527	＜0.001	0.0387857	0.644	3102	tags=55%, list=18%, signal=66%
GO_MONOSACCHARIDE_CATABOLIC_PROCESS	53	0.607357	1.91746	0.00854701	0.038923	0.634	2402	tags=49%, list=14%, signal=57%
GO_POSITIVE_REGULATION_OF_CYSTEINE_TYPE_ENDOPEPTIDASE_ACTIVITY_INVOLVED_IN_APOPTOTIC_SIGNALING_PATHWAY	17	0.709929	1.91531	0.00207469	0.0391855	0.644	3723	tags=65%, list=21%, signal=82%
GO_COATED_VESICLE_MEMBRANE	133	0.476302	1.91613	＜0.001	0.0392843	0.643	2292	tags=32%, list=13%, signal=37%
GO_REGULATION_OF_TYROSINE_PHOSPHORYLATION_OF_STAT_PROTEIN	62	0.529739	1.91331	＜0.001	0.0393883	0.651	3548	tags=47%, list=20%, signal=58%
GO_MITOCHONDRIAL_RESPIRATORY_CHAIN_COMPLEX_ASSEMBLY	63	0.755062	1.91219	＜0.001	0.0395401	0.656	2538	tags=71%, list=14%, signal=83%
GO_ATP_HYDROLYSIS_COUPLED_TRANSMEMBRANE_TRANSPORT	36	0.585066	1.91034	＜0.001	0.0399671	0.657	1252	tags=31%, list=7%, signal=33%
GO_ACUTE_PHASE_RESPONSE	40	0.578985	1.90683	0.0060241	0.0413499	0.666	2551	tags=43%, list=14%, signal=50%
GO_REGULATION_OF_PROTEIN_INSERTION_INTO_MITOCHONDRIAL_MEMBRANE_INVOLVED_IN_APOPTOTIC_SIGNALING_PATHWAY	29	0.59168	1.90535	0.00411523	0.0417411	0.67	3792	tags=55%, list=21%, signal=70%
GO_INTRINSIC_COMPONENT_OF_ORGANELLE_MEMBRANE	243	0.440171	1.89866	＜0.001	0.0427995	0.691	4024	tags=44%, list=23%, signal=56%
GO_NAD_METABOLIC_PROCESS	48	0.615114	1.90209	0.0104822	0.0429877	0.679	3152	tags=54%, list=18%, signal=66%
GO_CELLULAR_RESPONSE_TO_INTERFERON_GAMMA	116	0.583901	1.89868	0.0157171	0.0431888	0.691	4069	tags=57%, list=23%, signal=73%
GO_COENZYME_METABOLIC_PROCESS	243	0.490168	1.89488	0.00591716	0.0431921	0.701	4714	tags=51%, list=27%, signal=69%
GO_NUCLEOSIDE_PHOSPHATE_BIOSYNTHETIC_PROCESS	171	0.483276	1.89696	＜0.001	0.0432395	0.697	1996	tags=29%, list=11%, signal=33%
GO_POSITIVE_REGULATION_OF_DEFENSE_RESPONSE	351	0.463976	1.89535	0.0078125	0.0432675	0.699	3232	tags=37%, list=18%, signal=45%
GO_REGULATION_OF_INTRINSIC_APOPTOTIC_SIGNALING_PATHWAY	135	0.433302	1.90019	＜0.001	0.0433121	0.684	3966	tags=46%, list=22%, signal=59%
GO_RESPONSE_TO_ARSENIC_CONTAINING_SUBSTANCE	29	0.550809	1.89593	＜0.001	0.0433597	0.698	2524	tags=45%, list=14%, signal=52%
GO_CARBOHYDRATE_BIOSYNTHETIC_PROCESS	116	0.488376	1.89235	0.00212766	0.0433804	0.71	3977	tags=49%, list=23%, signal=63%
GO_REGULATION_OF_CYSTEINE_TYPE_ENDOPEPTIDASE_ACTIVITY	206	0.415174	1.89927	＜0.001	0.0433807	0.687	3833	tags=41%, list=22%, signal=51%
GO_POSITIVE_REGULATION_OF_LEUKOCYTE_MIGRATION	106	0.553429	1.90032	0.010352	0.0436641	0.684	1577	tags=30%, list=9%, signal=33%
GO_POSITIVE_REGULATION_OF_PROTEIN_OLIGOMERIZATION	17	0.659993	1.8925	0.00596422	0.0436754	0.71	3102	tags=59%, list=18%, signal=71%
GO_PROTON_TRANSPORTING_TWO_SECTOR_ATPASE_COMPLEX_CATALYTIC_DOMAIN	17	0.688475	1.89311	0.00199601	0.0438063	0.709	911	tags=41%, list=5%, signal=43%
GO_PYRUVATE_METABOLIC_PROCESS	57	0.567612	1.88826	0.00631579	0.0440351	0.723	3846	tags=51%, list=22%, signal=65%
GO_INTRAMOLECULAR_OXIDOREDUCTASE_ACTIVITY	49	0.543284	1.8889	0.00610998	0.0441509	0.722	4421	tags=49%, list=25%, signal=65%
GO_RESPONSE_TO_INTERLEUKIN_1	109	0.480686	1.89026	＜0.001	0.044161	0.717	3653	tags=45%, list=21%, signal=56%
GO_RESPONSE_TO_MOLECULE_OF_BACTERIAL_ORIGIN	311	0.474116	1.88914	0.0020202	0.0443893	0.722	4197	tags=42%, list=24%, signal=54%
GO_PROTEASOME_COMPLEX	73	0.611568	1.8856	0.010395	0.0449735	0.731	3744	tags=58%, list=21%, signal=73%
GO_CYTOKINE_RECEPTOR_BINDING	234	0.465656	1.8828	0.00197628	0.0453088	0.74	3215	tags=35%, list=18%, signal=43%
GO_LIPOPOLYSACCHARIDE_MEDIATED_SIGNALING_PATHWAY	31	0.643641	1.88145	0.0124224	0.0456257	0.743	4010	tags=61%, list=23%, signal=79%
GO_REGULATION_OF_SYMBIOSIS_ENCOMPASSING_MUTUALISM_THROUGH_PARASITISM	188	0.430242	1.88064	0.0021097	0.0456372	0.745	3918	tags=42%, list=22%, signal=53%
GO_ANTIGEN_RECEPTOR_MEDIATED_SIGNALING_PATHWAY	168	0.495577	1.88283	0.00795229	0.0456692	0.74	3496	tags=46%, list=20%, signal=57%
GO_MHC_CLASS_II_PROTEIN_COMPLEX_BINDING	15	0.772258	1.88298	0.0100402	0.0459705	0.74	1332	tags=60%, list=8%, signal=65%
GO_FC_RECEPTOR_SIGNALING_PATHWAY	182	0.439904	1.87924	0.00391389	0.0460819	0.748	3130	tags=40%, list=18%, signal=48%
GO_COFACTOR_BIOSYNTHETIC_PROCESS	151	0.532416	1.86783	0.00803213	0.0461671	0.771	4106	tags=50%, list=23%, signal=65%
GO_PROTON_TRANSPORTING_ATP_SYNTHASE_COMPLEX	22	0.855478	1.86698	＜0.001	0.0462154	0.776	1517	tags=82%, list=9%, signal=89%
GO_NUCLEOSIDE_DIPHOSPHATE_METABOLIC_PROCESS	77	0.494872	1.86929	0.00618557	0.0464788	0.767	2987	tags=39%, list=17%, signal=47%
GO_REGULATION_OF_INTERFERON_GAMMA_PRODUCTION	92	0.563438	1.86786	0.0137795	0.0464922	0.771	4056	tags=53%, list=23%, signal=69%
GO_MITOCHONDRIAL_TRANSMEMBRANE_TRANSPORT	52	0.674863	1.86852	0.00417537	0.0464995	0.767	1843	tags=54%, list=10%, signal=60%
GO_ATP_GENERATION_FROM_ADP	34	0.652989	1.86994	0.00862069	0.0465132	0.765	2904	tags=56%, list=16%, signal=67%
GO_POSITIVE_REGULATION_OF_MITOCHONDRIAL_OUTER_MEMBRANE_PERMEABILIZATION_INVOLVED_IN_APOPTOTIC_SIGNALING_PATHWAY	36	0.567742	1.87746	0.00215517	0.0465775	0.751	3792	tags=56%, list=21%, signal=71%
GO_PROTEIN_MATURATION	249	0.411252	1.87048	＜0.001	0.046604	0.765	3224	tags=34%, list=18%, signal=41%
GO_REGULATION_OF_NEUTROPHIL_MIGRATION	30	0.607577	1.87435	0.0100806	0.0466152	0.756	1319	tags=30%, list=7%, signal=32%
GO_CYTOCHROME_COMPLEX	19	0.784402	1.86533	0.0020202	0.0466806	0.777	1913	tags=68%, list=11%, signal=77%
GO_THREONINE_TYPE_PEPTIDASE_ACTIVITY	20	0.802447	1.87105	0.00630252	0.0467132	0.764	2795	tags=80%, list=16%, signal=95%
GO_POSITIVE_REGULATION_OF_PROTEOLYSIS	351	0.402424	1.87666	0.00204918	0.0467181	0.752	3744	tags=38%, list=21%, signal=47%
GO_MITOCHONDRIAL_RESPIRATORY_CHAIN_COMPLEX_I_BIOGENESIS	51	0.778512	1.87321	＜0.001	0.0467875	0.76	2538	tags=78%, list=14%, signal=91%
GO_REGULATION_OF_RELEASE_OF_CYTOCHROME_C_FROM_MITOCHONDRIA	41	0.548445	1.87449	0.00211416	0.0468382	0.755	2338	tags=44%, list=13%, signal=50%
GO_FC_EPSILON_RECEPTOR_SIGNALING_PATHWAY	123	0.467175	1.8723	0.00795229	0.0468963	0.762	3495	tags=46%, list=20%, signal=57%
GO_2_IRON_2_SULFUR_CLUSTER_BINDING	20	0.748043	1.8713	0.00201613	0.0469338	0.764	2338	tags=65%, list=13%, signal=75%
GO_NEGATIVE_REGULATION_OF_LEUKOCYTE_MEDIATED_IMMUNITY	44	0.6094	1.87483	0.00589391	0.0470449	0.754	4665	tags=64%, list=26%, signal=86%
GO_ER_TO_GOLGI_TRANSPORT_VESICLE_MEMBRANE	51	0.603793	1.87526	0.00814664	0.0471564	0.754	2614	tags=43%, list=15%, signal=50%
GO_REGULATION_OF_INNATE_IMMUNE_RESPONSE	331	0.445774	1.85933	0.0115385	0.0481792	0.795	3216	tags=37%, list=18%, signal=44%
GO_IRON_ION_TRANSPORT	51	0.500758	1.86097	＜0.001	0.0484252	0.793	3745	tags=41%, list=21%, signal=52%
GO_POSITIVE_REGULATION_OF_LEUKOCYTE_CHEMOTAXIS	78	0.561605	1.85941	0.0201207	0.0484886	0.795	3215	tags=41%, list=18%, signal=50%
GO_MITOCHONDRIAL_MATRIX	384	0.558511	1.85975	0.0041841	0.0486803	0.795	3367	tags=47%, list=19%, signal=57%
GO_REGULATION_OF_MACROPHAGE_ACTIVATION	24	0.594895	1.86112	＜0.001	0.0487014	0.793	4493	tags=58%, list=25%, signal=78%
GO_POSITIVE_REGULATION_OF_INNATE_IMMUNE_RESPONSE	239	0.456782	1.85386	0.00972763	0.0504334	0.803	3216	tags=38%, list=18%, signal=45%
GO_POSITIVE_REGULATION_OF_LIGASE_ACTIVITY	105	0.572614	1.84979	0.0121704	0.051919	0.814	3821	tags=54%, list=22%, signal=69%
GO_CELLULAR_PROTEIN_COMPLEX_DISASSEMBLY	119	0.633338	1.85048	0.00630252	0.051969	0.812	2946	tags=57%, list=17%, signal=68%
GO_RESPONSE_TO_TYPE_I_INTERFERON	53	0.669166	1.84905	0.0200803	0.0521197	0.816	3172	tags=58%, list=18%, signal=71%
GO_ANAPHASE_PROMOTING_COMPLEX_DEPENDENT_CATABOLIC_PROCESS	75	0.672631	1.8474	0.0147679	0.0522089	0.82	3469	tags=63%, list=20%, signal=78%
GO_ERAD_PATHWAY	70	0.484736	1.8466	0.00382409	0.0522988	0.82	2767	tags=39%, list=16%, signal=46%
GO_TRIVALENT_INORGANIC_CATION_TRANSPORT	38	0.530041	1.84802	＜0.001	0.0523116	0.82	3745	tags=39%, list=21%, signal=50%
GO_REGULATION_OF_MITOCHONDRION_ORGANIZATION	196	0.416992	1.83963	＜0.001	0.0542968	0.834	3593	tags=36%, list=20%, signal=45%
GO_AEROBIC_RESPIRATION	49	0.65044	1.84018	0.00998004	0.0542974	0.832	3183	tags=59%, list=18%, signal=72%
GO_PORPHYRIN_CONTAINING_COMPOUND_METABOLIC_PROCESS	35	0.589688	1.83653	0.00619835	0.0543321	0.843	2498	tags=49%, list=14%, signal=56%
GO_UBIQUITIN_LIKE_PROTEIN_CONJUGATING_ENZYME_ACTIVITY	29	0.599787	1.8367	0.00601202	0.054558	0.842	3468	tags=55%, list=20%, signal=69%
GO_CELLULAR_TRANSITION_METAL_ION_HOMEOSTASIS	70	0.47867	1.84022	＜0.001	0.0546158	0.832	4080	tags=47%, list=23%, signal=61%
GO_T_CELL_APOPTOTIC_PROCESS	15	0.660147	1.84195	＜0.001	0.0546468	0.827	4804	tags=73%, list=27%, signal=101%
GO_RESPONSE_TO_VIRUS	221	0.449694	1.83714	0.00963391	0.0546572	0.841	3481	tags=40%, list=20%, signal=49%
GO_NEGATIVE_REGULATION_OF_INTERLEUKIN_1_PRODUCTION	16	0.718678	1.8406	0.00609756	0.0547109	0.829	3500	tags=69%, list=20%, signal=86%
GO_DEOXYRIBONUCLEOSIDE_TRIPHOSPHATE_METABOLIC_PROCESS	16	0.721715	1.83763	0.00613497	0.0547244	0.84	4526	tags=75%, list=26%, signal=101%
GO_PROTEIN_LOCALIZATION_TO_MITOCHONDRION	62	0.589112	1.838	0.00655022	0.0548034	0.837	4428	tags=63%, list=25%, signal=84%
GO_REGULATION_OF_OXIDATIVE_STRESS_INDUCED_CELL_DEATH	42	0.494566	1.8409	＜0.001	0.0548896	0.828	3824	tags=48%, list=22%, signal=61%
GO_NEGATIVE_REGULATION_OF_NF_KAPPAB_IMPORT_INTO_NUCLEUS	17	0.627364	1.83381	0.00207039	0.05562	0.853	1692	tags=29%, list=10%, signal=32%
GO_PHAGOSOME_ACIDIFICATION	25	0.601613	1.8296	0.00412371	0.0560771	0.857	3368	tags=40%, list=19%, signal=49%
GO_NEGATIVE_REGULATION_OF_EXTRINSIC_APOPTOTIC_SIGNALING_PATHWAY_VIA_DEATH_DOMAIN_RECEPTORS	34	0.538328	1.83145	0.00407332	0.0561231	0.856	4006	tags=47%, list=23%, signal=61%
GO_GLYCOSYL_COMPOUND_CATABOLIC_PROCESS	38	0.539637	1.83188	0.00402414	0.0561968	0.856	2333	tags=37%, list=13%, signal=42%
GO_MITOCHONDRIAL_ATP_SYNTHESIS_COUPLED_PROTON_TRANSPORT	17	0.864864	1.82831	＜0.001	0.0563465	0.858	1517	tags=82%, list=9%, signal=90%
GO_POSITIVE_REGULATION_OF_STAT_CASCADE	67	0.514026	1.8297	0.0040404	0.0563661	0.857	1980	tags=36%, list=11%, signal=40%
GO_MITOCHONDRIAL_TRANSLATION	104	0.700267	1.83026	0.00613497	0.0564136	0.856	2946	tags=63%, list=17%, signal=76%
GO_METALLO_SULFUR_CLUSTER_ASSEMBLY	18	0.751495	1.82698	0.00207039	0.0567956	0.86	4085	tags=83%, list=23%, signal=108%
GO_NEGATIVE_REGULATION_OF_LYMPHOCYTE_MEDIATED_IMMUNITY	33	0.620041	1.82241	0.00990099	0.0574507	0.871	4665	tags=70%, list=26%, signal=95%
GO_HEME_METABOLIC_PROCESS	29	0.625856	1.82512	0.00630252	0.0574647	0.865	2498	tags=59%, list=14%, signal=68%
GO_REGULATION_OF_RESPONSE_TO_CYTOKINE_STIMULUS	123	0.448876	1.82338	0.00623701	0.05759	0.869	3821	tags=41%, list=22%, signal=52%
GO_INFLAMMATORY_RESPONSE	423	0.482215	1.82444	0.0199601	0.0576067	0.866	4215	tags=43%, list=24%, signal=55%
GO_REGULATION_OF_DEFENSE_RESPONSE_TO_VIRUS_BY_VIRUS	29	0.578979	1.82386	0.0123457	0.0576176	0.867	1322	tags=34%, list=7%, signal=37%
GO_REGULATION_OF_PROTEIN_UBIQUITINATION_INVOLVED_IN_UBIQUITIN_DEPENDENT_PROTEIN_CATABOLIC_PROCESS	101	0.548238	1.82242	0.0165975	0.0577681	0.871	3469	tags=47%, list=20%, signal=58%
GO_NADH_METABOLIC_PROCESS	32	0.671947	1.81892	0.0153173	0.0584771	0.877	3152	tags=63%, list=18%, signal=76%
GO_QUINONE_METABOLIC_PROCESS	28	0.648932	1.82052	0.010142	0.0585079	0.875	3629	tags=57%, list=21%, signal=72%
GO_NEGATIVE_REGULATION_OF_VIRAL_ENTRY_INTO_HOST_CELL	16	0.652088	1.81948	＜0.001	0.0585608	0.875	2616	tags=44%, list=15%, signal=51%
GO_TRANSLATIONAL_TERMINATION	91	0.717952	1.81996	0.00817996	0.0585972	0.875	3550	tags=74%, list=20%, signal=92%
GO_REGULATION_OF_T_CELL_MEDIATED_CYTOTOXICITY	22	0.650165	1.81613	0.00984252	0.0595192	0.881	2563	tags=55%, list=15%, signal=64%
GO_ORGANELLE_ENVELOPE_LUMEN	73	0.547468	1.81645	0.012605	0.0595708	0.88	2841	tags=49%, list=16%, signal=59%
GO_CELLULAR_IRON_ION_HOMEOSTASIS	40	0.502597	1.81065	0.00612245	0.0626001	0.887	4056	tags=50%, list=23%, signal=65%
GO_ACUTE_INFLAMMATORY_RESPONSE	69	0.511386	1.80985	0.00202429	0.0628223	0.89	4266	tags=49%, list=24%, signal=65%
GO_CELLULAR_KETONE_METABOLIC_PROCESS	61	0.51944	1.80835	0.00215517	0.063436	0.892	3728	tags=49%, list=21%, signal=62%
GO_RESPONSE_TO_REACTIVE_OXYGEN_SPECIES	185	0.413035	1.80725	＜0.001	0.0638071	0.894	3653	tags=37%, list=21%, signal=46%
GO_HEXOSE_CATABOLIC_PROCESS	44	0.598475	1.80657	0.0151515	0.0639599	0.896	2349	tags=45%, list=13%, signal=52%
GO_RESPONSE_TO_TOXIC_SUBSTANCE	227	0.381661	1.80505	＜0.001	0.064272	0.901	2266	tags=26%, list=13%, signal=29%
GO_DEFENSE_RESPONSE_TO_VIRUS	140	0.482114	1.80533	0.019084	0.0644174	0.9	4461	tags=50%, list=25%, signal=66%
GO_GLUCOSE_METABOLIC_PROCESS	112	0.463324	1.8042	0.00417537	0.0644419	0.901	3903	tags=44%, list=22%, signal=56%
GO_OXIDOREDUCTASE_ACTIVITY_ACTING_ON_A_HEME_GROUP_OF_DONORS	23	0.745644	1.80255	0.0123711	0.0648394	0.903	3083	tags=78%, list=17%, signal=95%
GO_CHEMOKINE_MEDIATED_SIGNALING_PATHWAY	65	0.603774	1.8018	0.0178926	0.0650492	0.904	3528	tags=46%, list=20%, signal=57%
GO_REGULATION_OF_LEUKOCYTE_MIGRATION	143	0.494819	1.80266	0.0163265	0.0651	0.902	1980	tags=29%, list=11%, signal=32%
GO_TETRAPYRROLE_BIOSYNTHETIC_PROCESS	27	0.643805	1.79981	0.0127389	0.0653261	0.904	3811	tags=67%, list=22%, signal=85%
GO_REGULATION_OF_HYDROGEN_PEROXIDE_METABOLIC_PROCESS	15	0.647802	1.79905	0.00208333	0.0654638	0.906	862	tags=33%, list=5%, signal=35%
GO_MITOCHONDRIAL_ELECTRON_TRANSPORT_CYTOCHROME_C_TO_OXYGEN	16	0.814691	1.79995	0.00206612	0.0655268	0.904	2322	tags=88%, list=13%, signal=101%
GO_REGULATION_OF_B_CELL_APOPTOTIC_PROCESS	18	0.592404	1.80049	0.00823045	0.0655302	0.904	2034	tags=44%, list=12%, signal=50%
GO_HEME_BIOSYNTHETIC_PROCESS	20	0.687184	1.79799	0.0106157	0.0659093	0.911	2338	tags=65%, list=13%, signal=75%
GO_NEUTROPHIL_MEDIATED_IMMUNITY	21	0.593841	1.79708	0.0019305	0.0661075	0.912	2037	tags=33%, list=12%, signal=38%
GO_REGULATION_OF_NF_KAPPAB_IMPORT_INTO_NUCLEUS	47	0.520822	1.79617	0.00801603	0.0663392	0.913	1980	tags=32%, list=11%, signal=36%
GO_REGULATION_OF_LIGASE_ACTIVITY	125	0.52166	1.79481	0.0205339	0.0668482	0.917	3821	tags=49%, list=22%, signal=62%
GO_REGULATION_OF_CYTOKINE_PRODUCTION_INVOLVED_IN_INFLAMMATORY_RESPONSE	18	0.655	1.79278	0.010352	0.0677086	0.918	2898	tags=50%, list=16%, signal=60%
GO_NEGATIVE_REGULATION_OF_PROTEIN_MODIFICATION_BY_SMALL_PROTEIN_CONJUGATION_OR_REMOVAL	133	0.489921	1.79101	0.0164609	0.0678509	0.918	3469	tags=47%, list=20%, signal=58%
GO_REACTIVE_OXYGEN_SPECIES_METABOLIC_PROCESS	92	0.451713	1.79138	0.00393701	0.0679445	0.918	2604	tags=28%, list=15%, signal=33%
GO_CYTOCHROME_COMPLEX_ASSEMBLY	15	0.742158	1.79189	0.00205761	0.0679601	0.918	2136	tags=67%, list=12%, signal=76%
GO_CELL_KILLING	47	0.535747	1.79002	0.00398406	0.0681867	0.921	4502	tags=51%, list=25%, signal=68%
GO_PEPTIDE_ANTIGEN_BINDING	26	0.687883	1.78854	0.0289256	0.0686087	0.923	3129	tags=65%, list=18%, signal=79%
GO_MYD88_INDEPENDENT_TOLL_LIKE_RECEPTOR_SIGNALING_PATHWAY	30	0.553304	1.78806	0.0139721	0.0686253	0.923	4010	tags=53%, list=23%, signal=69%
GO_POSITIVE_REGULATION_OF_T_CELL_PROLIFERATION	91	0.532293	1.7889	0.0367505	0.06867	0.922	3993	tags=56%, list=23%, signal=72%
GO_REGULATION_OF_REACTIVE_OXYGEN_SPECIES_METABOLIC_PROCESS	146	0.416827	1.78672	＜0.001	0.069216	0.925	3971	tags=40%, list=22%, signal=51%
GO_NEGATIVE_REGULATION_OF_TRANSFERASE_ACTIVITY	339	0.375898	1.78569	0.00212314	0.0694002	0.926	3821	tags=38%, list=22%, signal=48%
GO_DEATH_RECEPTOR_ACTIVITY	23	0.633678	1.78493	0.00414079	0.0695553	0.928	3723	tags=65%, list=21%, signal=83%
GO_NEGATIVE_REGULATION_OF_VIRAL_PROCESS	82	0.485109	1.78583	0.012	0.0695667	0.926	3918	tags=48%, list=22%, signal=61%
GO_RIBOSOME_BINDING	43	0.489175	1.78289	0.00588235	0.0697384	0.93	2500	tags=33%, list=14%, signal=38%
GO_NEGATIVE_REGULATION_OF_IMMUNE_RESPONSE	112	0.499123	1.78225	0.0139165	0.069904	0.93	3993	tags=48%, list=23%, signal=62%
GO_REGULATION_OF_PRODUCTION_OF_MOLECULAR_MEDIATOR_OF_IMMUNE_RESPONSE	93	0.474912	1.78306	0.0136452	0.0699547	0.93	4574	tags=54%, list=26%, signal=72%
GO_GRANULOCYTE_MIGRATION	69	0.548923	1.78325	0.0218254	0.0701587	0.93	3528	tags=46%, list=20%, signal=58%
GO_RIBONUCLEOSIDE_DIPHOSPHATE_METABOLIC_PROCESS	59	0.505242	1.7836	0.0104822	0.070194	0.93	1199	tags=32%, list=7%, signal=34%
GO_REGULATION_OF_INTERLEUKIN_1_SECRETION	31	0.563593	1.77931	0.00582524	0.0709598	0.935	1447	tags=32%, list=8%, signal=35%
GO_MYELIN_SHEATH	161	0.460373	1.77967	0.0125	0.0710671	0.933	2466	tags=32%, list=14%, signal=36%
GO_INTRAMOLECULAR_OXIDOREDUCTASE_ACTIVITY_TRANSPOSING_S_S_BONDS	19	0.658735	1.78008	0.0208333	0.071102	0.932	3885	tags=47%, list=22%, signal=61%
GO_PYRIMIDINE_CONTAINING_COMPOUND_BIOSYNTHETIC_PROCESS	37	0.570023	1.7774	0.00833333	0.0719999	0.939	1996	tags=38%, list=11%, signal=43%
GO_POSITIVE_REGULATION_OF_T_CELL_MEDIATED_CYTOTOXICITY	15	0.69351	1.77479	0.00801603	0.0731485	0.941	2195	tags=60%, list=12%, signal=68%
GO_ORGANELLAR_LARGE_RIBOSOMAL_SUBUNIT	30	0.761014	1.77504	0.00849257	0.07329	0.941	2291	tags=77%, list=13%, signal=88%
GO_ORGANELLAR_RIBOSOME	67	0.734635	1.77244	0.00214133	0.0744907	0.943	3550	tags=82%, list=20%, signal=102%
GO_POSITIVE_REGULATION_OF_INTERFERON_GAMMA_PRODUCTION	62	0.551942	1.77194	0.0270793	0.0745202	0.943	4056	tags=53%, list=23%, signal=69%
GO_MHC_PROTEIN_COMPLEX_BINDING	18	0.697752	1.7692	0.0239044	0.0757338	0.946	1332	tags=50%, list=8%, signal=54%
GO_GLUCOSE_CATABOLIC_PROCESS	26	0.670071	1.76951	0.010917	0.0758337	0.945	2349	tags=54%, list=13%, signal=62%
GO_GLUTATHIONE_METABOLIC_PROCESS	52	0.486634	1.76622	0.012024	0.0775745	0.948	3903	tags=50%, list=22%, signal=64%
GO_MITOCHONDRION_MORPHOGENESIS	19	0.608775	1.76354	0.00411523	0.0791235	0.953	2492	tags=42%, list=14%, signal=49%
GO_REGULATION_OF_RNA_STABILITY	134	0.45496	1.7623	0.0226804	0.0796768	0.954	2964	tags=37%, list=17%, signal=44%
GO_POSITIVE_REGULATION_OF_PRODUCTION_OF_MOLECULAR_MEDIATOR_OF_IMMUNE_RESPONSE	59	0.505326	1.75997	0.0118812	0.0804767	0.957	4138	tags=53%, list=23%, signal=68%
GO_POSITIVE_REGULATION_OF_LYMPHOCYTE_MIGRATION	26	0.624772	1.76034	0.0278884	0.0805434	0.956	3719	tags=58%, list=21%, signal=73%
GO_LEUKOCYTE_MEDIATED_IMMUNITY	151	0.472244	1.76052	0.0175097	0.080725	0.956	3535	tags=39%, list=20%, signal=48%
GO_POSITIVE_REGULATION_OF_PROTEIN_CATABOLIC_PROCESS	253	0.387941	1.75835	0.0182556	0.0810436	0.958	3744	tags=38%, list=21%, signal=47%
GO_PYRIMIDINE_NUCLEOSIDE_METABOLIC_PROCESS	44	0.503701	1.75788	0.00408163	0.0810796	0.958	2054	tags=32%, list=12%, signal=36%
GO_PROTEASOMAL_PROTEIN_CATABOLIC_PROCESS	262	0.417104	1.757	0.00808081	0.0811274	0.959	3245	tags=36%, list=18%, signal=43%
GO_NEGATIVE_REGULATION_OF_INTRINSIC_APOPTOTIC_SIGNALING_PATHWAY	82	0.42929	1.75844	0.00428265	0.0813061	0.958	3966	tags=48%, list=22%, signal=61%
GO_NEGATIVE_REGULATION_OF_NF_KAPPAB_TRANSCRIPTION_FACTOR_ACTIVITY	61	0.440635	1.75618	0.00819672	0.0813576	0.959	3993	tags=43%, list=23%, signal=55%
GO_TETRAPYRROLE_METABOLIC_PROCESS	56	0.505741	1.75707	0.004158	0.0813813	0.959	4162	tags=52%, list=24%, signal=68%
GO_LUMENAL_SIDE_OF_MEMBRANE	29	0.670434	1.75372	0.031185	0.0819031	0.961	2638	tags=59%, list=15%, signal=69%
GO_POSITIVE_REGULATION_OF_PROTEIN_MODIFICATION_BY_SMALL_PROTEIN_CONJUGATION_OR_REMOVAL	184	0.435592	1.75385	0.0162933	0.0821421	0.961	3305	tags=39%, list=19%, signal=47%
GO_REGULATION_OF_CHOLESTEROL_METABOLIC_PROCESS	21	0.582967	1.75291	0.01002	0.0821964	0.963	1506	tags=29%, list=9%, signal=31%
GO_REGULATION_OF_INTERLEUKIN_8_PRODUCTION	56	0.513565	1.75394	0.00625	0.0824284	0.96	2006	tags=32%, list=11%, signal=36%
GO_EXTRINSIC_APOPTOTIC_SIGNALING_PATHWAY_VIA_DEATH_DOMAIN_RECEPTORS	38	0.511532	1.75061	0.00408163	0.082467	0.965	2386	tags=42%, list=14%, signal=49%
GO_SUPEROXIDE_METABOLIC_PROCESS	30	0.521537	1.75019	0.00801603	0.0824785	0.965	1533	tags=27%, list=9%, signal=29%
GO_RESPONSE_TO_OXIDATIVE_STRESS	334	0.377108	1.75418	＜0.001	0.0825623	0.96	3912	tags=36%, list=22%, signal=46%
GO_POSITIVE_REGULATION_OF_MITOCHONDRION_ORGANIZATION	150	0.398898	1.75086	0.00207039	0.0826611	0.965	3593	tags=35%, list=20%, signal=43%
GO_LEUKOCYTE_MEDIATED_CYTOTOXICITY	34	0.542015	1.75189	0.00793651	0.0826948	0.965	5760	tags=71%, list=33%, signal=105%
GO_GLUCOSE_6_PHOSPHATE_METABOLIC_PROCESS	21	0.611898	1.75096	0.0110132	0.0829387	0.965	2377	tags=52%, list=13%, signal=60%
GO_TRANSFERASE_ACTIVITY_TRANSFERRING_ALKYL_OR_ARYL_OTHER_THAN_METHYL_GROUPS	57	0.504748	1.74842	0.0104822	0.0832172	0.968	1815	tags=37%, list=10%, signal=41%
GO_REGULATION_OF_GRANULOCYTE_CHEMOTAXIS	36	0.585221	1.74858	0.0397614	0.0834195	0.968	888	tags=25%, list=5%, signal=26%
GO_REGULATION_OF_RESPONSE_TO_INTERFERON_GAMMA	22	0.549963	1.74745	0.0141129	0.0836558	0.969	3156	tags=50%, list=18%, signal=61%
GO_CELLULAR_RESPONSE_TO_REACTIVE_OXYGEN_SPECIES	101	0.400202	1.74585	0.00208768	0.0846053	0.97	3653	tags=38%, list=21%, signal=47%
GO_TRANSLATIONAL_ELONGATION	108	0.652796	1.74397	0.0168421	0.0851227	0.972	2946	tags=61%, list=17%, signal=73%
GO_POSITIVE_REGULATION_OF_LEUKOCYTE_PROLIFERATION	129	0.489731	1.74336	0.0407767	0.0852158	0.973	3716	tags=48%, list=21%, signal=60%
GO_PH_REDUCTION	37	0.511286	1.74456	0.011811	0.0853534	0.972	4056	tags=38%, list=23%, signal=49%
GO_AMINE_BIOSYNTHETIC_PROCESS	18	0.604988	1.74406	0.00638298	0.0853971	0.972	4547	tags=56%, list=26%, signal=75%
GO_ANTIGEN_PROCESSING_AND_PRESENTATION_OF_PEPTIDE_OR_POLYSACCHARIDE_ANTIGEN_VIA_MHC_CLASS_II	87	0.462123	1.74251	0.01875	0.0855833	0.974	2689	tags=38%, list=15%, signal=45%
GO_PROTEIN_TRANSMEMBRANE_TRANSPORT	49	0.546064	1.74096	0.0104603	0.0857533	0.975	5019	tags=59%, list=28%, signal=82%
GO_REGULATION_OF_INTERLEUKIN_1_PRODUCTION	55	0.525893	1.74142	0.0159046	0.0857955	0.975	3719	tags=47%, list=21%, signal=60%
GO_REGULATION_OF_RESPONSE_TO_OXIDATIVE_STRESS	59	0.426196	1.74161	0.00203666	0.0859621	0.975	3908	tags=44%, list=22%, signal=56%
GO_INTERFERON_GAMMA_MEDIATED_SIGNALING_PATHWAY	67	0.605763	1.73777	0.0309917	0.0861867	0.976	4036	tags=60%, list=23%, signal=77%
GO_COPPER_ION_TRANSPORT	20	0.55983	1.73988	0.0192719	0.0862747	0.975	4343	tags=65%, list=25%, signal=86%
GO_ACTIVATION_OF_IMMUNE_RESPONSE	380	0.43309	1.73787	0.0316206	0.0864339	0.976	3613	tags=40%, list=20%, signal=49%
GO_REGULATION_OF_INFLAMMATORY_RESPONSE	275	0.455987	1.73853	0.0216535	0.0865198	0.975	3528	tags=39%, list=20%, signal=48%
GO_REGULATION_OF_T_CELL_PROLIFERATION	139	0.478183	1.73902	0.0367505	0.0865567	0.975	3993	tags=50%, list=23%, signal=65%
GO_KETONE_BIOSYNTHETIC_PROCESS	21	0.609567	1.73792	0.020284	0.0867225	0.976	1815	tags=48%, list=10%, signal=53%
GO_REGULATION_OF_PROTEIN_OLIGOMERIZATION	30	0.491164	1.7338	0.0117878	0.0876359	0.977	3102	tags=43%, list=18%, signal=52%
GO_FOLIC_ACID_CONTAINING_COMPOUND_METABOLIC_PROCESS	27	0.576102	1.73421	0.00803213	0.0876525	0.977	4227	tags=56%, list=24%, signal=73%
GO_ANTIGEN_BINDING	75	0.550298	1.73531	0.0422535	0.0877358	0.977	3971	tags=56%, list=22%, signal=72%
GO_TUMOR_NECROSIS_FACTOR_RECEPTOR_BINDING	29	0.571866	1.73269	0.0211538	0.0878636	0.978	3069	tags=45%, list=17%, signal=54%
GO_DEFENSE_RESPONSE_TO_OTHER_ORGANISM	403	0.408145	1.73431	0.00590551	0.0878756	0.977	4180	tags=41%, list=24%, signal=53%
GO_HYDROGEN_PEROXIDE_CATABOLIC_PROCESS	20	0.603869	1.73225	0.006	0.0879079	0.978	3445	tags=50%, list=20%, signal=62%
GO_ENDOPLASMIC_RETICULUM_CALCIUM_ION_HOMEOSTASIS	20	0.573694	1.73175	0.021645	0.0879545	0.978	3102	tags=55%, list=18%, signal=67%
GO_CELLULAR_MODIFIED_AMINO_ACID_METABOLIC_PROCESS	201	0.392911	1.73126	0.00419287	0.0880142	0.978	3990	tags=40%, list=23%, signal=51%
GO_POSITIVE_REGULATION_OF_I_KAPPAB_KINASE_NF_KAPPAB_SIGNALING	176	0.402857	1.73448	0.01002	0.0880816	0.977	3945	tags=40%, list=22%, signal=51%
GO_NUCLEOBASE_CONTAINING_SMALL_MOLECULE_INTERCONVERSION	21	0.622048	1.73274	0.0124224	0.0881611	0.978	3730	tags=52%, list=21%, signal=66%
GO_IMMUNE_RESPONSE_REGULATING_CELL_SURFACE_RECEPTOR_SIGNALING_PATHWAY	284	0.423335	1.72976	0.0292398	0.0888292	0.979	3822	tags=43%, list=22%, signal=54%
GO_NECROPTOTIC_PROCESS	21	0.591627	1.72544	0.00978474	0.0894505	0.979	3094	tags=57%, list=18%, signal=69%
GO_CCR_CHEMOKINE_RECEPTOR_BINDING	33	0.616003	1.72695	0.0286807	0.0895584	0.979	3528	tags=58%, list=20%, signal=72%
GO_OXIDOREDUCTASE_ACTIVITY_OXIDIZING_METAL_IONS	17	0.565484	1.72641	0.0134357	0.0896122	0.979	5868	tags=88%, list=33%, signal=132%
GO_POSITIVE_REGULATION_OF_TYROSINE_PHOSPHORYLATION_OF_STAT3_PROTEIN	34	0.528697	1.72717	0.00601202	0.0896705	0.979	2763	tags=41%, list=16%, signal=49%
GO_REGULATION_OF_ALPHA_BETA_T_CELL_PROLIFERATION	22	0.646289	1.7259	0.0250482	0.0897158	0.979	3330	tags=68%, list=19%, signal=84%
GO_REGULATION_OF_I_KAPPAB_KINASE_NF_KAPPAB_SIGNALING	228	0.393265	1.72546	0.01002	0.0897374	0.979	3945	tags=39%, list=22%, signal=50%
GO_B_CELL_MEDIATED_IMMUNITY	65	0.486279	1.72324	0.0290698	0.0897406	0.98	3535	tags=40%, list=20%, signal=50%
GO_ALDITOL_METABOLIC_PROCESS	18	0.60539	1.72251	0.0146138	0.0897744	0.981	1504	tags=39%, list=9%, signal=42%
GO_INTRINSIC_COMPONENT_OF_MITOCHONDRIAL_MEMBRANE	43	0.561646	1.72781	0.0178926	0.0898375	0.979	4276	tags=60%, list=24%, signal=80%
GO_HEXOSE_METABOLIC_PROCESS	146	0.437886	1.72276	0.0106157	0.0898799	0.981	3903	tags=42%, list=22%, signal=53%
GO_ORGANELLAR_SMALL_RIBOSOMAL_SUBUNIT	25	0.74271	1.72719	0.00203666	0.0899739	0.979	3475	tags=80%, list=20%, signal=99%
GO_NEGATIVE_REGULATION_OF_CELL_KILLING	17	0.687597	1.72327	0.018	0.0900262	0.98	3027	tags=71%, list=17%, signal=85%
GO_DEOXYRIBONUCLEOTIDE_METABOLIC_PROCESS	33	0.60664	1.72788	0.00650759	0.0900984	0.979	4724	tags=61%, list=27%, signal=83%
GO_PROTEASOME_ACCESSORY_COMPLEX	23	0.714761	1.72086	0.0229167	0.0901927	0.982	3744	tags=74%, list=21%, signal=94%
GO_RESPONSE_TO_ANTIBIOTIC	45	0.469384	1.72333	0.00411523	0.0902816	0.98	2931	tags=40%, list=17%, signal=48%
GO_MACROMOLECULAR_COMPLEX_DISASSEMBLY	174	0.494612	1.71959	0.0226337	0.0903212	0.983	3550	tags=49%, list=20%, signal=61%
GO_REGULATION_OF_REACTIVE_OXYGEN_SPECIES_BIOSYNTHETIC_PROCESS	64	0.463112	1.71919	0.00201613	0.0903224	0.983	1464	tags=27%, list=8%, signal=29%
GO_NEGATIVE_REGULATION_OF_SIGNAL_TRANSDUCTION_IN_ABSENCE_OF_LIGAND	31	0.515229	1.72029	0.0063425	0.090335	0.982	3778	tags=45%, list=21%, signal=57%
GO_ER_TO_GOLGI_TRANSPORT_VESICLE	67	0.503116	1.72101	0.0241449	0.0903771	0.982	2292	tags=36%, list=13%, signal=41%
GO_PROTEIN_TARGETING_TO_MITOCHONDRION	46	0.612726	1.71861	0.0149893	0.0904299	0.983	2687	tags=50%, list=15%, signal=59%
GO_NEGATIVE_REGULATION_OF_REACTIVE_OXYGEN_SPECIES_METABOLIC_PROCESS	39	0.467514	1.72381	＜0.001	0.0904873	0.98	2011	tags=26%, list=11%, signal=29%
GO_NEGATIVE_REGULATION_OF_INTRINSIC_APOPTOTIC_SIGNALING_PATHWAY_BY_P53_CLASS_MEDIATOR	17	0.60279	1.72123	0.00642398	0.0905086	0.981	2609	tags=59%, list=15%, signal=69%
GO_ENDOLYSOSOME	15	0.636547	1.72338	0.00828157	0.0905125	0.98	3094	tags=40%, list=18%, signal=48%
GO_REGULATION_OF_EXTRINSIC_APOPTOTIC_SIGNALING_PATHWAY_IN_ABSENCE_OF_LIGAND	45	0.465444	1.71961	0.0123967	0.0906116	0.983	3778	tags=42%, list=21%, signal=54%
GO_REGULATION_OF_VIRAL_GENOME_REPLICATION	70	0.457486	1.71684	0.0162602	0.0912591	0.984	3918	tags=47%, list=22%, signal=60%
GO_CHRONIC_INFLAMMATORY_RESPONSE	15	0.685171	1.71708	0.0125786	0.0913634	0.984	3273	tags=60%, list=19%, signal=74%
GO_PYRIMIDINE_CONTAINING_COMPOUND_METABOLIC_PROCESS	70	0.461867	1.71532	0.00831601	0.0921307	0.985	2054	tags=27%, list=12%, signal=31%
GO_GRANULOCYTE_ACTIVATION	18	0.595486	1.71441	0.0118343	0.0926147	0.985	3215	tags=50%, list=18%, signal=61%
GO_REGULATION_OF_HETEROTYPIC_CELL_CELL_ADHESION	18	0.61052	1.71337	0.0163265	0.0931917	0.986	4006	tags=61%, list=23%, signal=79%
GO_CELLULAR_RESPONSE_TO_BIOTIC_STIMULUS	157	0.450624	1.71267	0.0140562	0.0933696	0.986	4477	tags=46%, list=25%, signal=62%
GO_CELLULAR_RESPONSE_TO_OXIDATIVE_STRESS	176	0.369207	1.71098	＜0.001	0.0934422	0.986	3653	tags=35%, list=21%, signal=44%
GO_REGULATION_OF_ESTABLISHMENT_OF_PLANAR_POLARITY	109	0.434485	1.7111	0.0243902	0.0936415	0.986	3027	tags=38%, list=17%, signal=45%
GO_POSITIVE_REGULATION_OF_EXTRINSIC_APOPTOTIC_SIGNALING_PATHWAY	50	0.458865	1.71151	0.00399202	0.0936612	0.986	3311	tags=40%, list=19%, signal=49%
GO_RESPONSE_TO_HYDROGEN_PEROXIDE	107	0.413937	1.71187	0.00410678	0.0937114	0.986	3653	tags=37%, list=21%, signal=47%
GO_CELL_CHEMOTAXIS	156	0.477691	1.71001	0.0322581	0.0939066	0.986	3232	tags=35%, list=18%, signal=42%
GO_COENZYME_BIOSYNTHETIC_PROCESS	112	0.484257	1.70881	0.0194553	0.0943394	0.986	4924	tags=51%, list=28%, signal=70%
GO_LYMPHOCYTE_MEDIATED_IMMUNITY	111	0.470547	1.709	0.0318091	0.0944447	0.986	3535	tags=41%, list=20%, signal=50%
GO_REGULATION_OF_CELLULAR_KETONE_METABOLIC_PROCESS	165	0.390549	1.70821	0.0201613	0.0945133	0.986	3858	tags=35%, list=22%, signal=45%
GO_POSITIVE_REGULATION_OF_CELLULAR_PROTEIN_CATABOLIC_PROCESS	185	0.414249	1.70706	0.0222222	0.0949843	0.986	3744	tags=39%, list=21%, signal=49%
GO_PROTEIN_EXIT_FROM_ENDOPLASMIC_RETICULUM	18	0.60919	1.70475	0.0306122	0.0950809	0.988	2638	tags=50%, list=15%, signal=59%
GO_REGULATION_OF_EXTRINSIC_APOPTOTIC_SIGNALING_PATHWAY	147	0.389323	1.70708	0.0040404	0.0952429	0.986	2108	tags=28%, list=12%, signal=31%
GO_MHC_PROTEIN_COMPLEX	24	0.772393	1.70477	0.0418327	0.095365	0.988	2292	tags=71%, list=13%, signal=81%
GO_CELLULAR_COMPONENT_DISASSEMBLY	485	0.365866	1.70505	0.00636943	0.0953828	0.988	3573	tags=36%, list=20%, signal=44%
GO_NEGATIVE_REGULATION_OF_MULTI_ORGANISM_PROCESS	137	0.420115	1.70618	0.0160643	0.0953944	0.987	3993	tags=41%, list=23%, signal=52%
GO_POSITIVE_REGULATION_OF_INTERLEUKIN_6_PRODUCTION	64	0.482467	1.70528	0.0253411	0.0954678	0.988	1647	tags=28%, list=9%, signal=31%
GO_CARBOHYDRATE_CATABOLIC_PROCESS	102	0.452186	1.7053	0.0162933	0.095755	0.988	2904	tags=37%, list=16%, signal=44%
GO_TRANSITION_METAL_ION_TRANSPORT	101	0.412614	1.70294	0.00843882	0.095877	0.988	4152	tags=38%, list=24%, signal=49%
GO_POSITIVE_REGULATION_OF_REACTIVE_OXYGEN_SPECIES_METABOLIC_PROCESS	85	0.443042	1.70309	0.00406504	0.096078	0.988	2930	tags=34%, list=17%, signal=41%
GO_REGULATION_OF_INTERLEUKIN_6_PRODUCTION	97	0.481769	1.70192	0.0200401	0.0965194	0.988	2146	tags=31%, list=12%, signal=35%
GO_CELLULAR_RESPONSE_TO_MECHANICAL_STIMULUS	78	0.449867	1.69956	0.0143737	0.0981015	0.988	3723	tags=42%, list=21%, signal=53%
GO_POSITIVE_REGULATION_OF_ALPHA_BETA_T_CELL_PROLIFERATION	19	0.667037	1.69888	0.0232108	0.0981073	0.988	3330	tags=68%, list=19%, signal=84%
GO_DISRUPTION_OF_CELLS_OF_OTHER_ORGANISM	18	0.619972	1.69893	0.00823045	0.0983585	0.988	2782	tags=39%, list=16%, signal=46%
GO_REGULATION_OF_IMMUNOGLOBULIN_SECRETION	16	0.60164	1.69747	0.0226337	0.0991445	0.988	3386	tags=56%, list=19%, signal=70%
GO_INNER_MITOCHONDRIAL_MEMBRANE_ORGANIZATION	16	0.702427	1.6963	0.00632911	0.0998534	0.988	2401	tags=63%, list=14%, signal=72%
GO_POSITIVE_REGULATION_OF_INTRINSIC_APOPTOTIC_SIGNALING_PATHWAY	49	0.433826	1.69547	0.00399202	0.0999423	0.989	3305	tags=43%, list=19%, signal=53%
GO_RESPONSE_TO_CORTICOSTEROID	167	0.407591	1.69575	0.00811359	0.100015	0.989	2155	tags=25%, list=12%, signal=28%
GO_REGULATION_OF_LEUKOCYTE_CHEMOTAXIS	92	0.50067	1.69482	0.0385396	0.10015	0.989	3215	tags=37%, list=18%, signal=45%
GO_RESPONSE_TO_TOPOLOGICALLY_INCORRECT_PROTEIN	153	0.400807	1.69382	0.01002	0.100458	0.99	3317	tags=37%, list=19%, signal=45%
GO_CELLULAR_RESPONSE_TO_TOPOLOGICALLY_INCORRECT_PROTEIN	113	0.414983	1.6926	0.0135397	0.101181	0.99	3317	tags=39%, list=19%, signal=48%
GO_REGULATION_OF_TUMOR_NECROSIS_FACTOR_MEDIATED_SIGNALING_PATHWAY	45	0.466984	1.69162	0.0168067	0.101724	0.99	4097	tags=40%, list=23%, signal=52%
GO_CELLULAR_RESPONSE_TO_EXTERNAL_STIMULUS	253	0.369032	1.6906	0.00204082	0.102267	0.99	3874	tags=34%, list=22%, signal=43%
GO_NEGATIVE_REGULATION_OF_CYTOKINE_PRODUCTION	195	0.434374	1.68918	0.014	0.102966	0.99	4114	tags=45%, list=23%, signal=58%
GO_NATURAL_KILLER_CELL_MEDIATED_IMMUNITY	25	0.558135	1.68919	0.0160643	0.103255	0.99	5760	tags=68%, list=33%, signal=101%
GO_REGULATION_OF_PEPTIDASE_ACTIVITY	360	0.367372	1.68784	0.00213675	0.10375	0.99	3833	tags=35%, list=22%, signal=43%
GO_RESPONSE_TO_FUNGUS	42	0.516583	1.68661	0.0142566	0.104403	0.99	3079	tags=38%, list=17%, signal=46%
GO_PROSTANOID_BIOSYNTHETIC_PROCESS	18	0.550301	1.68611	0.022869	0.104617	0.99	1706	tags=33%, list=10%, signal=37%
GO_POSITIVE_REGULATION_OF_INFLAMMATORY_RESPONSE	110	0.498641	1.68533	0.0372549	0.104928	0.99	3935	tags=43%, list=22%, signal=55%
GO_NUCLEOTIDE_SUGAR_BIOSYNTHETIC_PROCESS	19	0.576036	1.67997	0.0204499	0.109104	0.991	6077	tags=74%, list=34%, signal=112%
GO_PHAGOCYTIC_CUP	17	0.624232	1.67915	0.0230608	0.109479	0.992	3020	tags=53%, list=17%, signal=64%
GO_REGULATION_OF_LEUKOCYTE_DEGRANULATION	40	0.512068	1.67849	0.025	0.10948	0.992	2056	tags=38%, list=12%, signal=42%
GO_DEFENSE_RESPONSE_TO_BACTERIUM	164	0.444777	1.67862	0.0136986	0.109712	0.992	4114	tags=41%, list=23%, signal=53%
GO_NEGATIVE_REGULATION_OF_VIRAL_GENOME_REPLICATION	46	0.525441	1.67781	0.0259481	0.109813	0.993	3918	tags=57%, list=22%, signal=72%
GO_REGULATION_OF_PROTEIN_HOMODIMERIZATION_ACTIVITY	22	0.481527	1.67604	0.00773694	0.111128	0.993	2085	tags=41%, list=12%, signal=46%
GO_WATER_SOLUBLE_VITAMIN_METABOLIC_PROCESS	83	0.426845	1.67556	0.0178571	0.111205	0.993	4227	tags=45%, list=24%, signal=58%
GO_REGULATION_OF_MULTI_ORGANISM_PROCESS	428	0.353276	1.67274	0.00408163	0.112675	0.994	3882	tags=36%, list=22%, signal=45%
GO_WIDE_PORE_CHANNEL_ACTIVITY	19	0.579773	1.67293	0.0313152	0.112819	0.994	2687	tags=47%, list=15%, signal=56%
GO_NEGATIVE_REGULATION_OF_IMMUNE_EFFECTOR_PROCESS	96	0.464824	1.67311	0.0279441	0.11298	0.994	4490	tags=51%, list=25%, signal=68%
GO_ANTIGEN_PROCESSING_AND_PRESENTATION_OF_ENDOGENOUS_ANTIGEN	17	0.659517	1.6712	0.0434783	0.113101	0.996	1729	tags=59%, list=10%, signal=65%
GO_RESPONSE_TO_ENDOPLASMIC_RETICULUM_STRESS	219	0.371995	1.67136	0.0116732	0.113288	0.996	3402	tags=35%, list=19%, signal=42%
GO_REGULATION_OF_INTERLEUKIN_1_BETA_PRODUCTION	45	0.532623	1.67045	0.0221774	0.113453	0.996	3719	tags=49%, list=21%, signal=62%
GO_NEGATIVE_REGULATION_OF_EXTRINSIC_APOPTOTIC_SIGNALING_PATHWAY	95	0.403925	1.67153	0.00819672	0.113471	0.996	1879	tags=27%, list=11%, signal=30%
GO_NEGATIVE_REGULATION_OF_ERK1_AND_ERK2_CASCADE	51	0.43166	1.66952	0.0123457	0.113736	0.996	3305	tags=39%, list=19%, signal=48%
GO_REGULATION_OF_CELL_KILLING	60	0.54673	1.66987	0.0412574	0.113737	0.996	3027	tags=47%, list=17%, signal=56%
GO_POSITIVE_REGULATION_OF_ACUTE_INFLAMMATORY_RESPONSE	28	0.593207	1.6677	0.028	0.115046	0.996	3232	tags=39%, list=18%, signal=48%
GO_NEGATIVE_REGULATION_OF_INTERFERON_GAMMA_PRODUCTION	33	0.571572	1.66698	0.0383838	0.115415	0.996	4461	tags=61%, list=25%, signal=81%
GO_CELLULAR_PROTEIN_COMPLEX_ASSEMBLY	313	0.36772	1.66462	0.0103093	0.11713	0.997	4072	tags=40%, list=23%, signal=51%
GO_REGULATION_OF_NITRIC_OXIDE_BIOSYNTHETIC_PROCESS	52	0.477804	1.66384	0.00604839	0.117273	0.997	1464	tags=27%, list=8%, signal=29%
GO_REGULATION_OF_MAST_CELL_ACTIVATION_INVOLVED_IN_IMMUNE_RESPONSE	30	0.520342	1.6641	0.0288066	0.117341	0.997	1702	tags=40%, list=10%, signal=44%
GO_GDP_BINDING	47	0.523441	1.66328	0.0319361	0.117504	0.997	3737	tags=43%, list=21%, signal=54%
GO_CHAPERONE_BINDING	77	0.441795	1.66282	0.0204082	0.117602	0.997	3998	tags=45%, list=23%, signal=59%
GO_REGULATION_OF_PROTEIN_CATABOLIC_PROCESS	376	0.349648	1.66099	0.0141988	0.118859	0.997	3744	tags=35%, list=21%, signal=44%
GO_PIGMENT_BIOSYNTHETIC_PROCESS	46	0.499595	1.65815	0.0264228	0.120787	0.997	2338	tags=37%, list=13%, signal=42%
GO_DECIDUALIZATION	19	0.587555	1.65816	0.0183673	0.12109	0.997	3855	tags=53%, list=22%, signal=67%
GO_TOLL_LIKE_RECEPTOR_4_SIGNALING_PATHWAY	18	0.598582	1.65519	0.0408163	0.123223	0.998	2251	tags=33%, list=13%, signal=38%
GO_POSITIVE_REGULATION_OF_ACTIN_FILAMENT_POLYMERIZATION	62	0.420572	1.65188	0.0102669	0.126089	0.998	3645	tags=42%, list=21%, signal=53%
GO_IMMUNE_EFFECTOR_PROCESS	420	0.40496	1.6506	0.0372549	0.126632	0.998	4180	tags=41%, list=24%, signal=52%
GO_PEPTIDYL_CYSTEINE_MODIFICATION	20	0.526506	1.65084	0.0216535	0.126728	0.998	2218	tags=40%, list=13%, signal=46%
GO_CATION_TRANSPORTING_ATPASE_ACTIVITY	58	0.463542	1.64971	0.0165975	0.127132	0.999	1252	tags=26%, list=7%, signal=28%
GO_METAL_CLUSTER_BINDING	60	0.494493	1.64871	0.0268595	0.127664	0.999	3323	tags=45%, list=19%, signal=55%
GO_POSITIVE_REGULATION_OF_CATABOLIC_PROCESS	381	0.329257	1.64747	0.014	0.128193	0.999	3744	tags=33%, list=21%, signal=41%
GO_PHAGOSOME_MATURATION	36	0.493234	1.64772	0.0284553	0.128292	0.999	3368	tags=33%, list=19%, signal=41%
GO_REGULATION_OF_IMMUNE_EFFECTOR_PROCESS	399	0.387941	1.64415	0.0275591	0.130968	0.999	3573	tags=37%, list=20%, signal=45%
GO_TETRAHYDROFOLATE_METABOLIC_PROCESS	19	0.582771	1.64317	0.038	0.131701	0.999	5320	tags=68%, list=30%, signal=98%
GO_CLATHRIN_COATED_VESICLE_MEMBRANE	78	0.428832	1.64269	0.0204499	0.131857	0.999	2509	tags=32%, list=14%, signal=37%
GO_EXTRINSIC_APOPTOTIC_SIGNALING_PATHWAY	97	0.405439	1.64183	0.00823045	0.132327	0.999	3767	tags=43%, list=21%, signal=55%
GO_ORGANOPHOSPHATE_BIOSYNTHETIC_PROCESS	420	0.342405	1.64025	0.00201207	0.133511	0.999	4725	tags=39%, list=27%, signal=52%
GO_VERY_LONG_CHAIN_FATTY_ACID_METABOLIC_PROCESS	25	0.509446	1.63962	0.0144928	0.133792	0.999	5845	tags=56%, list=33%, signal=84%
GO_SINGLE_ORGANISM_MEMBRANE_BUDDING	71	0.430824	1.63923	0.0268199	0.133839	0.999	1839	tags=25%, list=10%, signal=28%
GO_NEGATIVE_REGULATION_OF_REACTIVE_OXYGEN_SPECIES_BIOSYNTHETIC_PROCESS	15	0.592095	1.63789	0.0310559	0.134482	0.999	2011	tags=40%, list=11%, signal=45%
GO_RIBONUCLEOSIDE_CATABOLIC_PROCESS	24	0.530251	1.6382	0.0181087	0.134529	0.999	2054	tags=33%, list=12%, signal=38%
GO_REGULATION_OF_OXIDATIVE_STRESS_INDUCED_INTRINSIC_APOPTOTIC_SIGNALING_PATHWAY	27	0.488851	1.63666	0.0209644	0.13536	0.999	2676	tags=41%, list=15%, signal=48%
GO_MODULATION_BY_SYMBIONT_OF_HOST_CELLULAR_PROCESS	27	0.492357	1.63587	0.0262626	0.135519	0.999	2041	tags=26%, list=12%, signal=29%
GO_POSITIVE_REGULATION_OF_IMMUNOGLOBULIN_PRODUCTION	28	0.51642	1.63612	0.016	0.135605	0.999	4767	tags=61%, list=27%, signal=83%
GO_CARBOXY_LYASE_ACTIVITY	32	0.492594	1.63492	0.0163265	0.136188	0.999	5398	tags=53%, list=31%, signal=76%
GO_PYRIMIDINE_NUCLEOSIDE_CATABOLIC_PROCESS	19	0.59995	1.63325	0.0168067	0.137597	0.999	2054	tags=37%, list=12%, signal=42%
GO_REGULATION_OF_LYMPHOCYTE_MIGRATION	36	0.551305	1.63153	0.0374753	0.138275	0.999	3719	tags=47%, list=21%, signal=60%
GO_GLUTATHIONE_DERIVATIVE_METABOLIC_PROCESS	20	0.604852	1.63222	0.0270833	0.138337	0.999	1715	tags=45%, list=10%, signal=50%
GO_HUMORAL_IMMUNE_RESPONSE	128	0.439687	1.63176	0.0366089	0.138402	0.999	3865	tags=39%, list=22%, signal=50%
GO_MONOSACCHARIDE_METABOLIC_PROCESS	187	0.4009	1.63057	0.0293501	0.138948	0.999	4297	tags=42%, list=24%, signal=55%
GO_POSITIVE_REGULATION_OF_PROTEIN_SECRETION	197	0.38986	1.62919	0.0178218	0.140079	0.999	3016	tags=32%, list=17%, signal=38%
GO_REGULATION_OF_TYROSINE_PHOSPHORYLATION_OF_STAT1_PROTEIN	15	0.586394	1.62858	0.0175097	0.140394	0.999	1980	tags=40%, list=11%, signal=45%
GO_RESPONSE_TO_OXYGEN_RADICAL	18	0.553671	1.62824	0.0271399	0.140405	0.999	1533	tags=33%, list=9%, signal=36%
GO_PROTEIN_HOMOTETRAMERIZATION	58	0.414379	1.62602	0.0224949	0.140965	1	2910	tags=31%, list=16%, signal=37%
GO_CELLULAR_RESPONSE_TO_FATTY_ACID	50	0.427895	1.62618	0.0138614	0.141172	1	2502	tags=26%, list=14%, signal=30%
GO_COFACTOR_CATABOLIC_PROCESS	20	0.567744	1.62684	0.0305499	0.141214	1	2498	tags=40%, list=14%, signal=47%
GO_MACROMOLECULE_TRANSMEMBRANE_TRANSPORTER_ACTIVITY	20	0.55195	1.62636	0.0354906	0.141324	1	2695	tags=45%, list=15%, signal=53%
GO_PHAGOCYTIC_VESICLE	84	0.4511	1.6251	0.0362903	0.141514	1	2037	tags=29%, list=12%, signal=32%
GO_DEVELOPMENTAL_PROGRAMMED_CELL_DEATH	26	0.489158	1.62343	0.0223577	0.142524	1	2452	tags=31%, list=14%, signal=36%
GO_NEGATIVE_REGULATION_OF_ENDOPLASMIC_RETICULUM_STRESS_INDUCED_INTRINSIC_APOPTOTIC_SIGNALING_PATHWAY	16	0.545807	1.6231	0.0318091	0.142533	1	3966	tags=56%, list=22%, signal=72%
GO_PIGMENT_METABOLIC_PROCESS	61	0.449882	1.62255	0.026971	0.142752	1	2498	tags=34%, list=14%, signal=40%
GO_APOPTOTIC_SIGNALING_PATHWAY	279	0.334079	1.62348	0.00208333	0.142792	1	3824	tags=36%, list=22%, signal=45%
GO_CARBOHYDRATE_DERIVATIVE_TRANSPORT	48	0.463777	1.62044	0.0372671	0.143944	1	4363	tags=40%, list=25%, signal=52%
GO_PTERIDINE_CONTAINING_COMPOUND_BIOSYNTHETIC_PROCESS	16	0.669218	1.62053	0.0288066	0.144176	1	4099	tags=69%, list=23%, signal=89%
GO_NUCLEOTIDE_SUGAR_METABOLIC_PROCESS	33	0.47759	1.62079	0.026975	0.144219	1	2066	tags=27%, list=12%, signal=31%
GO_RESPONSE_TO_CORTICOSTERONE	24	0.5097	1.61945	0.0449898	0.144316	1	2791	tags=38%, list=16%, signal=44%
GO_VITAMIN_METABOLIC_PROCESS	114	0.387047	1.61962	0.015748	0.144523	1	4836	tags=43%, list=27%, signal=59%
GO_NEGATIVE_REGULATION_OF_FIBROBLAST_PROLIFERATION	27	0.469581	1.61875	0.0162602	0.144666	1	3882	tags=52%, list=22%, signal=66%
GO_NON_CANONICAL_WNT_SIGNALING_PATHWAY	134	0.39772	1.61759	0.0328542	0.144849	1	3027	tags=34%, list=17%, signal=41%
GO_CYTOKINE_METABOLIC_PROCESS	16	0.560927	1.61821	0.0191571	0.144869	1	2449	tags=38%, list=14%, signal=43%
GO_NEGATIVE_REGULATION_OF_PROTEIN_MATURATION	33	0.492218	1.61526	0.0255403	0.147051	1	1325	tags=24%, list=8%, signal=26%
GO_PTERIDINE_CONTAINING_COMPOUND_METABOLIC_PROCESS	34	0.514312	1.61464	0.0357853	0.147341	1	4227	tags=56%, list=24%, signal=73%
GO_NEGATIVE_REGULATION_OF_MITOCHONDRION_ORGANIZATION	34	0.462357	1.61415	0.0160321	0.147551	1	3715	tags=44%, list=21%, signal=56%
GO_UBIQUITIN_LIKE_PROTEIN_LIGASE_BINDING	251	0.329195	1.61351	0.00804829	0.147871	1	3590	tags=31%, list=20%, signal=38%
GO_REGULATION_OF_MITOCHONDRIAL_MEMBRANE_POTENTIAL	52	0.434569	1.61038	0.0211864	0.150133	1	3560	tags=42%, list=20%, signal=53%
GO_REGULATION_OF_TYPE_I_INTERFERON_PRODUCTION	107	0.388558	1.60759	0.0258449	0.151036	1	4042	tags=41%, list=23%, signal=53%
GO_POSITIVE_REGULATION_OF_TISSUE_REMODELING	22	0.520745	1.60771	0.0241935	0.15126	1	3843	tags=45%, list=22%, signal=58%
GO_CELLULAR_MODIFIED_AMINO_ACID_BIOSYNTHETIC_PROCESS	49	0.456789	1.60809	0.0420842	0.151587	1	4298	tags=47%, list=24%, signal=62%
GO_POSITIVE_REGULATION_OF_STEROID_METABOLIC_PROCESS	22	0.507013	1.60836	0.0195695	0.151621	1	1447	tags=23%, list=8%, signal=25%
GO_REACTIVE_OXYGEN_SPECIES_BIOSYNTHETIC_PROCESS	22	0.512318	1.60581	0.0394191	0.15249	1	845	tags=23%, list=5%, signal=24%
GO_FOLIC_ACID_METABOLIC_PROCESS	17	0.597698	1.60257	0.0465587	0.152553	1	4227	tags=59%, list=24%, signal=77%
GO_SNAP_RECEPTOR_ACTIVITY	38	0.44525	1.60434	0.0238095	0.152789	1	1682	tags=24%, list=10%, signal=26%
GO_ENDOCYTIC_VESICLE_MEMBRANE	146	0.409012	1.60328	0.0286299	0.152864	1	2424	tags=27%, list=14%, signal=31%
GO_REGULATION_OF_PROTEIN_MODIFICATION_BY_SMALL_PROTEIN_CONJUGATION_OR_REMOVAL	265	0.369096	1.6039	0.0248963	0.152922	1	3305	tags=34%, list=19%, signal=42%
GO_DEFENSE_RESPONSE_TO_FUNGUS	31	0.526061	1.60447	0.0165975	0.152985	1	3079	tags=39%, list=17%, signal=47%
GO_IRE1_MEDIATED_UNFOLDED_PROTEIN_RESPONSE	53	0.449895	1.60328	0.045977	0.153202	1	3276	tags=45%, list=19%, signal=55%
GO_MHC_PROTEIN_BINDING	26	0.613448	1.60459	0.0462777	0.153206	1	4657	tags=69%, list=26%, signal=94%
GO_REGULATION_OF_ALCOHOL_BIOSYNTHETIC_PROCESS	44	0.467902	1.6006	0.0325866	0.154284	1	2073	tags=25%, list=12%, signal=28%
GO_REGULATION_OF_LYMPHOCYTE_APOPTOTIC_PROCESS	52	0.466058	1.59627	0.0480167	0.156923	1	3719	tags=50%, list=21%, signal=63%
GO_GTP_DEPENDENT_PROTEIN_BINDING	17	0.537885	1.59594	0.0246914	0.156929	1	1964	tags=41%, list=11%, signal=46%
GO_CELLULAR_RESPONSE_TO_FLUID_SHEAR_STRESS	18	0.542441	1.59651	0.0348361	0.157025	1	2173	tags=50%, list=12%, signal=57%
GO_RESPONSE_TO_MANGANESE_ION	16	0.551499	1.59659	0.0353635	0.157257	1	3824	tags=50%, list=22%, signal=64%
GO_CELLULAR_RESPONSE_TO_VIRUS	21	0.532675	1.59506	0.0399202	0.157578	1	1453	tags=29%, list=8%, signal=31%
GO_INTRINSIC_COMPONENT_OF_MITOCHONDRIAL_INNER_MEMBRANE	16	0.65788	1.59405	0.046	0.158299	1	4276	tags=81%, list=24%, signal=107%
GO_NEGATIVE_REGULATION_OF_ALCOHOL_BIOSYNTHETIC_PROCESS	17	0.550368	1.59314	0.0358566	0.159033	1	3855	tags=47%, list=22%, signal=60%
GO_ROUGH_ENDOPLASMIC_RETICULUM_MEMBRANE	18	0.542571	1.58766	0.0318471	0.160831	1	2675	tags=28%, list=15%, signal=33%
GO_REGULATION_OF_T_CELL_MIGRATION	24	0.563769	1.59114	0.0427699	0.160847	1	3719	tags=54%, list=21%, signal=69%
GO_SMALL_MOLECULE_BIOSYNTHETIC_PROCESS	407	0.357592	1.58721	0.012474	0.160898	1	4692	tags=39%, list=27%, signal=51%
GO_GTPASE_ACTIVITY	231	0.351594	1.58677	0.0123711	0.16106	1	4019	tags=35%, list=23%, signal=44%
GO_INACTIVATION_OF_MAPK_ACTIVITY	25	0.492335	1.58768	0.0347648	0.16114	1	3557	tags=52%, list=20%, signal=65%
GO_PATTERN_RECOGNITION_RECEPTOR_SIGNALING_PATHWAY	107	0.428247	1.58818	0.0484496	0.161302	1	2507	tags=30%, list=14%, signal=35%
GO_MATERNAL_PROCESS_INVOLVED_IN_FEMALE_PREGNANCY	57	0.432613	1.58778	0.0279441	0.161375	1	3993	tags=42%, list=23%, signal=54%
GO_OXIDOREDUCTASE_ACTIVITY_ACTING_ON_THE_CH_OH_GROUP_OF_DONORS_NAD_OR_NADP_AS_ACCEPTOR	108	0.43642	1.58995	0.0447761	0.161416	1	4714	tags=50%, list=27%, signal=68%
GO_POSITIVE_REGULATION_OF_PROTEIN_COMPLEX_ASSEMBLY	180	0.330739	1.58825	0.00594059	0.161575	1	3645	tags=32%, list=21%, signal=40%
GO_PROTON_TRANSPORTING_V_TYPE_ATPASE_COMPLEX	22	0.522054	1.58836	0.026694	0.161812	1	883	tags=23%, list=5%, signal=24%
GO_REGULATION_OF_IMMUNOGLOBULIN_PRODUCTION	44	0.451666	1.58854	0.0350515	0.161965	1	3548	tags=45%, list=20%, signal=57%
GO_RESPONSE_TO_COPPER_ION	27	0.490354	1.58873	0.0283976	0.162092	1	3745	tags=44%, list=21%, signal=56%
GO_AU_RICH_ELEMENT_BINDING	22	0.488789	1.58496	0.0374449	0.162104	1	4166	tags=50%, list=24%, signal=65%
GO_PROTEIN_HYDROXYLATION	15	0.580174	1.58422	0.0481928	0.162197	1	3827	tags=53%, list=22%, signal=68%
GO_G_PROTEIN_COUPLED_RECEPTOR_BINDING	231	0.38617	1.58512	0.0123203	0.16226	1	3027	tags=25%, list=17%, signal=30%
GO_REGULATION_OF_CHEMOKINE_PRODUCTION	61	0.463219	1.58358	0.0464646	0.162674	1	4428	tags=57%, list=25%, signal=76%
GO_OXIDOREDUCTASE_ACTIVITY_ACTING_ON_CH_OH_GROUP_OF_DONORS	128	0.409894	1.58327	0.0490798	0.162705	1	4864	tags=48%, list=28%, signal=65%
GO_MHC_CLASS_I_PROTEIN_BINDING	19	0.613306	1.58149	0.0456432	0.164291	1	4657	tags=68%, list=26%, signal=93%
GO_REGULATION_OF_RESPONSE_TO_BIOTIC_STIMULUS	219	0.356651	1.57917	0.00980392	0.165485	1	2810	tags=29%, list=16%, signal=34%
GO_REGULATION_OF_INTRINSIC_APOPTOTIC_SIGNALING_PATHWAY_BY_P53_CLASS_MEDIATOR	21	0.529087	1.57981	0.0434783	0.165493	1	2609	tags=48%, list=15%, signal=56%
GO_REGULATION_OF_EXTRINSIC_APOPTOTIC_SIGNALING_PATHWAY_VIA_DEATH_DOMAIN_RECEPTORS	53	0.418952	1.57987	0.030888	0.165762	1	1874	tags=28%, list=11%, signal=32%
GO_COFACTOR_BINDING	244	0.372775	1.57919	0.0337972	0.165802	1	3152	tags=32%, list=18%, signal=38%
GO_VACUOLAR_ACIDIFICATION	15	0.565927	1.57721	0.039666	0.166522	1	4651	tags=53%, list=26%, signal=72%
GO_TRANSFERASE_ACTIVITY_TRANSFERRING_NITROGENOUS_GROUPS	18	0.51916	1.57754	0.0302419	0.166532	1	995	tags=22%, list=6%, signal=24%
GO_NF_KAPPAB_BINDING	30	0.479764	1.5733	0.0448065	0.169876	1	3504	tags=43%, list=20%, signal=54%
GO_EPIBOLY	20	0.557181	1.5726	0.0290456	0.170351	1	2437	tags=40%, list=14%, signal=46%
GO_ENDOPLASMIC_RETICULUM_TO_CYTOSOL_TRANSPORT	21	0.501281	1.5708	0.0338645	0.171444	1	2638	tags=38%, list=15%, signal=45%
GO_REGULATION_OF_DNA_TEMPLATED_TRANSCRIPTION_IN_RESPONSE_TO_STRESS	63	0.381338	1.57007	0.0252427	0.17153	1	2947	tags=37%, list=17%, signal=44%
GO_TUMOR_NECROSIS_FACTOR_RECEPTOR_SUPERFAMILY_BINDING	44	0.469505	1.56786	0.0471513	0.173026	1	3770	tags=43%, list=21%, signal=55%
GO_PROTEIN_SERINE_THREONINE_PHOSPHATASE_ACTIVITY	63	0.393722	1.56804	0.0255906	0.173156	1	3387	tags=38%, list=19%, signal=47%
GO_POSITIVE_REGULATION_OF_INTERLEUKIN_8_PRODUCTION	42	0.480033	1.56833	0.0372671	0.173174	1	3198	tags=36%, list=18%, signal=44%
GO_POSITIVE_REGULATION_OF_LYMPHOCYTE_APOPTOTIC_PROCESS	18	0.543215	1.56455	0.04	0.176145	1	3719	tags=67%, list=21%, signal=84%
GO_MATURATION_OF_5_8S_RRNA_FROM_TRICISTRONIC_RRNA_TRANSCRIPT_SSU_RRNA_5_8S_RRNA_LSU_RRNA_	19	0.641408	1.563	0.0469083	0.176155	1	4993	tags=79%, list=28%, signal=110%
GO_POSITIVE_REGULATION_OF_CANONICAL_WNT_SIGNALING_PATHWAY	115	0.37863	1.56266	0.0468432	0.176221	1	2795	tags=31%, list=16%, signal=37%
GO_NEGATIVE_REGULATION_OF_CYSTEINE_TYPE_ENDOPEPTIDASE_ACTIVITY	84	0.369352	1.56357	0.00843882	0.176273	1	4224	tags=42%, list=24%, signal=55%
GO_REGULATION_OF_STAT_CASCADE	122	0.394549	1.56324	0.020284	0.176279	1	1980	tags=25%, list=11%, signal=28%
GO_REGULATION_OF_ESTABLISHMENT_OF_PROTEIN_LOCALIZATION_TO_MITOCHONDRION	119	0.36251	1.56385	0.0103734	0.176612	1	3593	tags=32%, list=20%, signal=40%
GO_RESPONSE_TO_PROTOZOAN	19	0.586038	1.56114	0.0460922	0.17721	1	5554	tags=74%, list=31%, signal=107%
GO_OUTER_MEMBRANE	166	0.343045	1.56009	0.0180723	0.178052	1	4056	tags=35%, list=23%, signal=45%
GO_REGULATION_OF_HORMONE_METABOLIC_PROCESS	26	0.481511	1.55842	0.0337553	0.17822	1	1893	tags=27%, list=11%, signal=30%
GO_FATTY_ACID_DERIVATIVE_BIOSYNTHETIC_PROCESS	38	0.444816	1.55808	0.03125	0.178265	1	1706	tags=26%, list=10%, signal=29%
GO_RESPONSE_TO_MINERALOCORTICOID	32	0.450523	1.55766	0.0489796	0.178387	1	2034	tags=28%, list=12%, signal=32%
GO_REGULATION_OF_CELLULAR_PROTEIN_CATABOLIC_PROCESS	262	0.350662	1.55348	0.0337972	0.181809	1	3744	tags=35%, list=21%, signal=44%
GO_VESICLE_COATING	73	0.402385	1.55229	0.0275591	0.18258	1	1839	tags=25%, list=10%, signal=27%
GO_LIPOSACCHARIDE_METABOLIC_PROCESS	105	0.370892	1.55105	0.0198807	0.18306	1	5092	tags=46%, list=29%, signal=64%
GO_LATE_ENDOSOME_MEMBRANE	94	0.386024	1.55057	0.0352941	0.183302	1	4194	tags=37%, list=24%, signal=49%
GO_ISOMERASE_ACTIVITY	141	0.382293	1.55115	0.0305499	0.183321	1	4421	tags=43%, list=25%, signal=56%
GO_PIGMENT_GRANULE	100	0.400158	1.54497	0.0414079	0.188975	1	4731	tags=45%, list=27%, signal=61%
GO_VESICLE_COAT	44	0.432647	1.543	0.0423077	0.189517	1	2614	tags=32%, list=15%, signal=37%
GO_REGULATION_OF_PHAGOCYTOSIS	65	0.432804	1.54266	0.0387755	0.189603	1	4326	tags=43%, list=24%, signal=57%
GO_NEGATIVE_REGULATION_OF_CHEMOKINE_PRODUCTION	15	0.54766	1.54172	0.0402542	0.18964	1	1715	tags=53%, list=10%, signal=59%
GO_PROSTANOID_METABOLIC_PROCESS	26	0.47636	1.54173	0.04158	0.189986	1	2353	tags=31%, list=13%, signal=35%
GO_POSITIVE_REGULATION_OF_INTERLEUKIN_1_PRODUCTION	36	0.476717	1.54096	0.0491159	0.190221	1	4514	tags=50%, list=26%, signal=67%
GO_VESICLE_TARGETING	75	0.390083	1.53958	0.039548	0.190791	1	3067	tags=29%, list=17%, signal=35%
GO_CYSTEINE_TYPE_ENDOPEPTIDASE_REGULATOR_ACTIVITY_INVOLVED_IN_APOPTOTIC_PROCESS	38	0.418536	1.53602	0.0244399	0.193651	1	3391	tags=39%, list=19%, signal=49%
GO_POSITIVE_REGULATION_OF_MYELOID_LEUKOCYTE_DIFFERENTIATION	46	0.429635	1.53433	0.0387755	0.195101	1	3544	tags=37%, list=20%, signal=46%
GO_REGULATION_OF_DEFENSE_RESPONSE_TO_VIRUS	179	0.353446	1.53222	0.0199203	0.196905	1	2810	tags=30%, list=16%, signal=35%
GO_NEGATIVE_REGULATION_OF_SIGNAL_TRANSDUCTION_BY_P53_CLASS_MEDIATOR	26	0.467145	1.53224	0.0373444	0.197235	1	3778	tags=50%, list=21%, signal=64%
GO_MEMBRANE_BUDDING	111	0.377563	1.52612	0.037182	0.201819	1	3670	tags=33%, list=21%, signal=42%
GO_POSITIVE_REGULATION_OF_ESTABLISHMENT_OF_PROTEIN_LOCALIZATION	475	0.305254	1.5254	0.00814664	0.201963	1	3593	tags=30%, list=20%, signal=37%
GO_LYTIC_VACUOLE_MEMBRANE	255	0.346763	1.52656	0.0363985	0.201979	1	5493	tags=45%, list=31%, signal=64%
GO_POSITIVE_REGULATION_OF_SUBSTRATE_ADHESION_DEPENDENT_CELL_SPREADING	26	0.473122	1.52704	0.0428571	0.202137	1	2424	tags=42%, list=14%, signal=49%
GO_NEGATIVE_REGULATION_OF_PROTEIN_SECRETION	97	0.386634	1.52434	0.0327198	0.20263	1	3664	tags=36%, list=21%, signal=45%
GO_DICARBOXYLIC_ACID_METABOLIC_PROCESS	97	0.407117	1.52249	0.0488798	0.203816	1	4535	tags=42%, list=26%, signal=57%
GO_ASPARTATE_FAMILY_AMINO_ACID_CATABOLIC_PROCESS	16	0.550238	1.52296	0.0494845	0.20391	1	2876	tags=50%, list=16%, signal=60%
GO_MATERNAL_PLACENTA_DEVELOPMENT	29	0.466099	1.52256	0.0466531	0.204077	1	3855	tags=52%, list=22%, signal=66%
GO_NEGATIVE_REGULATION_OF_RESPONSE_TO_OXIDATIVE_STRESS	32	0.420103	1.51989	0.0290456	0.206397	1	3824	tags=44%, list=22%, signal=56%
GO_REGULATION_OF_PROTEIN_LOCALIZATION_TO_CELL_SURFACE	27	0.428013	1.51629	0.0487805	0.208718	1	2116	tags=26%, list=12%, signal=29%
GO_INTRINSIC_APOPTOTIC_SIGNALING_PATHWAY_IN_RESPONSE_TO_DNA_DAMAGE	70	0.359662	1.51345	0.0309278	0.211557	1	2115	tags=30%, list=12%, signal=34%
GO_NEGATIVE_REGULATION_OF_PROTEIN_BINDING	77	0.362569	1.51251	0.0311203	0.211949	1	3530	tags=39%, list=20%, signal=48%
GO_DEAMINASE_ACTIVITY	31	0.447335	1.50787	0.0471311	0.213469	1	3442	tags=42%, list=19%, signal=52%
GO_POSITIVE_REGULATION_OF_REACTIVE_OXYGEN_SPECIES_BIOSYNTHETIC_PROCESS	48	0.422978	1.50799	0.0355731	0.213676	1	1447	tags=25%, list=8%, signal=27%
GO_CELLULAR_RESPONSE_TO_HYDROGEN_PEROXIDE	60	0.375997	1.50625	0.0328542	0.213763	1	3653	tags=38%, list=21%, signal=48%
GO_PYRIDOXAL_PHOSPHATE_BINDING	42	0.424981	1.50674	0.0494624	0.21387	1	2910	tags=31%, list=16%, signal=37%
GO_CYSTEINE_TYPE_ENDOPEPTIDASE_INHIBITOR_ACTIVITY	48	0.412359	1.50728	0.0247423	0.213907	1	856	tags=19%, list=5%, signal=20%
GO_CYSTEINE_TYPE_ENDOPEPTIDASE_INHIBITOR_ACTIVITY_INVOLVED_IN_APOPTOTIC_PROCESS	21	0.463978	1.50519	0.0357853	0.2148	1	3325	tags=43%, list=19%, signal=53%
GO_LIPOPROTEIN_BIOSYNTHETIC_PROCESS	83	0.366294	1.50422	0.0297619	0.215004	1	4693	tags=42%, list=27%, signal=57%
GO_REGULATION_OF_TOLL_LIKE_RECEPTOR_SIGNALING_PATHWAY	46	0.437644	1.50471	0.0447154	0.215104	1	4988	tags=52%, list=28%, signal=73%
GO_CELLULAR_RESPONSE_TO_EXTRACELLULAR_STIMULUS	179	0.327394	1.5026	0.0241449	0.215285	1	3317	tags=27%, list=19%, signal=33%
GO_DICARBOXYLIC_ACID_CATABOLIC_PROCESS	16	0.521636	1.5031	0.0476191	0.215363	1	2586	tags=31%, list=15%, signal=37%
GO_COATED_VESICLE	228	0.346433	1.5006	0.0350515	0.216004	1	3779	tags=33%, list=21%, signal=41%
GO_REGULATION_OF_NOTCH_SIGNALING_PATHWAY	63	0.397123	1.49923	0.039666	0.216372	1	3031	tags=29%, list=17%, signal=34%
GO_RESPONSE_TO_COLD	40	0.402964	1.49961	0.0215686	0.216645	1	1428	tags=18%, list=8%, signal=19%
GO_NEGATIVE_REGULATION_OF_NUCLEOSIDE_METABOLIC_PROCESS	17	0.492561	1.49422	0.0452675	0.218494	1	956	tags=29%, list=5%, signal=31%
GO_PEPTIDASE_ACTIVATOR_ACTIVITY	36	0.426586	1.49674	0.0399202	0.218517	1	1429	tags=25%, list=8%, signal=27%
GO_POSITIVE_REGULATION_OF_NF_KAPPAB_TRANSCRIPTION_FACTOR_ACTIVITY	131	0.353409	1.49429	0.0397614	0.218756	1	3971	tags=35%, list=22%, signal=45%
GO_PROTEIN_POLYUBIQUITINATION	233	0.343567	1.49677	0.0357143	0.218841	1	3526	tags=33%, list=20%, signal=40%
GO_ENDOPLASMIC_RETICULUM_GOLGI_INTERMEDIATE_COMPARTMENT_MEMBRANE	57	0.412277	1.49512	0.048583	0.219155	1	5417	tags=49%, list=31%, signal=71%
GO_NEGATIVE_REGULATION_OF_VIRAL_TRANSCRIPTION	24	0.454847	1.48734	0.0407332	0.223393	1	3682	tags=42%, list=21%, signal=53%
GO_POSITIVE_REGULATION_OF_VIRAL_PROCESS	84	0.354689	1.48342	0.0449679	0.227445	1	3684	tags=38%, list=21%, signal=48%
GO_REGULATION_OF_SUPEROXIDE_METABOLIC_PROCESS	22	0.468564	1.48053	0.0493827	0.229465	1	1955	tags=32%, list=11%, signal=36%
GO_COPPER_ION_HOMEOSTASIS	16	0.514479	1.478	0.0361702	0.231143	1	1822	tags=44%, list=10%, signal=49%
GO_CLATHRIN_COAT	45	0.397136	1.47826	0.0405117	0.231172	1	1642	tags=27%, list=9%, signal=29%
GO_REGULATION_OF_STEROID_METABOLIC_PROCESS	71	0.366146	1.47674	0.0327869	0.232132	1	1506	tags=18%, list=9%, signal=20%
GO_SIGNAL_TRANSDUCTION_IN_ABSENCE_OF_LIGAND	32	0.412734	1.47642	0.0468432	0.23218	1	1449	tags=28%, list=8%, signal=31%
GO_POSITIVE_REGULATION_OF_MONOOXYGENASE_ACTIVITY	28	0.432131	1.47548	0.0484848	0.232295	1	4177	tags=50%, list=24%, signal=65%
GO_POSITIVE_REGULATION_OF_PROTEIN_POLYMERIZATION	82	0.352395	1.47402	0.0269151	0.233163	1	3645	tags=39%, list=21%, signal=49%
GO_POSITIVE_REGULATION_OF_MULTI_ORGANISM_PROCESS	141	0.320469	1.47219	0.0105708	0.234587	1	3684	tags=33%, list=21%, signal=42%
GO_ENDOSOMAL_PART	399	0.314409	1.46869	0.0329218	0.236976	1	4208	tags=34%, list=24%, signal=43%
GO_REGULATION_OF_MEIOTIC_CELL_CYCLE	36	0.388749	1.46466	0.0382294	0.24018	1	487	tags=17%, list=3%, signal=17%
GO_ATPASE_COUPLED_ION_TRANSMEMBRANE_TRANSPORTER_ACTIVITY	70	0.383779	1.46244	0.044	0.242866	1	1252	tags=21%, list=7%, signal=23%
GO_MODIFICATION_OF_MORPHOLOGY_OR_PHYSIOLOGY_OF_OTHER_ORGANISM	90	0.350822	1.4617	0.0425963	0.243503	1	2865	tags=26%, list=16%, signal=30%
GO_TRANS_GOLGI_NETWORK_MEMBRANE	75	0.35317	1.45834	0.0484848	0.246678	1	3779	tags=36%, list=21%, signal=46%
GO_REGULATION_OF_TRANSCRIPTION_FACTOR_IMPORT_INTO_NUCLEUS	92	0.360074	1.45527	0.0479167	0.248416	1	3481	tags=35%, list=20%, signal=43%
GO_POSITIVE_REGULATION_OF_CELLULAR_AMIDE_METABOLIC_PROCESS	100	0.323445	1.45538	0.0204499	0.248614	1	906	tags=13%, list=5%, signal=14%

## Sheet: C2-KEGG
NAME	SIZE	ES	NES	NOM p-val	FDR q-value	FWER p-value	RANK AT MAX	LEADING EDGE
KEGG_ALZHEIMERS_DISEASE	154	0.642978	2.15775	＜0.001	0.00726817	0.003	2442	tags=55%, list=14%, signal=63%
KEGG_HUNTINGTONS_DISEASE	168	0.62235	2.05368	＜0.001	0.00938484	0.025	2442	tags=52%, list=14%, signal=60%
KEGG_OXIDATIVE_PHOSPHORYLATION	114	0.773655	2.09538	＜0.001	0.0100082	0.012	1981	tags=66%, list=11%, signal=74%
KEGG_PROTEASOME	42	0.777286	2.02857	＜0.001	0.0108377	0.035	2795	tags=76%, list=16%, signal=90%
KEGG_PARKINSONS_DISEASE	109	0.756304	2.05737	＜0.001	0.0110346	0.024	2442	tags=69%, list=14%, signal=79%
KEGG_GALACTOSE_METABOLISM	25	0.640735	1.94174	＜0.001	0.0294171	0.092	4297	tags=56%, list=24%, signal=74%
KEGG_AMYOTROPHIC_LATERAL_SCLEROSIS_ALS	51	0.50538	1.9071	＜0.001	0.0385527	0.125	3439	tags=39%, list=19%, signal=49%
KEGG_EPITHELIAL_CELL_SIGNALING_IN_HELICOBACTER_PYLORI_INFECTION	66	0.476915	1.8956	＜0.001	0.0401754	0.144	889	tags=20%, list=5%, signal=21%
KEGG_CYTOSOLIC_DNA_SENSING_PATHWAY	40	0.638176	2.06385	0.00203666	0.013272	0.021	3359	tags=58%, list=19%, signal=71%
KEGG_FRUCTOSE_AND_MANNOSE_METABOLISM	34	0.573909	1.77607	0.00395257	0.0700304	0.36	2349	tags=44%, list=13%, signal=51%
KEGG_AMINO_SUGAR_AND_NUCLEOTIDE_SUGAR_METABOLISM	43	0.581404	1.852	0.00414079	0.055267	0.211	5774	tags=70%, list=33%, signal=103%
KEGG_APOPTOSIS	83	0.462648	1.78868	0.0056926	0.0719092	0.325	3723	tags=42%, list=21%, signal=53%
KEGG_NOD_LIKE_RECEPTOR_SIGNALING_PATHWAY	59	0.52573	1.84683	0.00595238	0.0529564	0.22	3528	tags=42%, list=20%, signal=53%
KEGG_SELENOAMINO_ACID_METABOLISM	25	0.551935	1.73328	0.00984252	0.0884591	0.461	3381	tags=52%, list=19%, signal=64%
KEGG_CARDIAC_MUSCLE_CONTRACTION	68	0.5121	1.70582	0.0125523	0.0828578	0.515	1252	tags=29%, list=7%, signal=32%
KEGG_CITRATE_CYCLE_TCA_CYCLE	29	0.686377	1.78636	0.0141414	0.0689171	0.335	4863	tags=72%, list=28%, signal=100%
KEGG_GLUTATHIONE_METABOLISM	44	0.544323	1.71745	0.0181818	0.0821593	0.488	3903	tags=52%, list=22%, signal=67%
KEGG_GLYOXYLATE_AND_DICARBOXYLATE_METABOLISM	15	0.65176	1.63123	0.0206186	0.119439	0.658	4214	tags=67%, list=24%, signal=87%
KEGG_CYTOKINE_CYTOKINE_RECEPTOR_INTERACTION	232	0.505945	1.79824	0.0235756	0.0717751	0.314	3548	tags=40%, list=20%, signal=50%
KEGG_GLYCOLYSIS_GLUCONEOGENESIS	57	0.512829	1.71113	0.0238569	0.0828446	0.501	4863	tags=58%, list=28%, signal=80%
KEGG_VIBRIO_CHOLERAE_INFECTION	50	0.429425	1.61396	0.026465	0.129201	0.679	3368	tags=36%, list=19%, signal=44%
KEGG_ARGININE_AND_PROLINE_METABOLISM	50	0.459768	1.56838	0.0277228	0.149911	0.76	3888	tags=38%, list=22%, signal=49%
KEGG_REGULATION_OF_AUTOPHAGY	21	0.470156	1.53375	0.0283976	0.165794	0.819	1887	tags=33%, list=11%, signal=37%
KEGG_SNARE_INTERACTIONS_IN_VESICULAR_TRANSPORT	38	0.442505	1.57977	0.0309278	0.145136	0.741	1682	tags=24%, list=10%, signal=26%
KEGG_TRYPTOPHAN_METABOLISM	37	0.468234	1.6069	0.0315582	0.13093	0.692	4547	tags=49%, list=26%, signal=65%
KEGG_RIG_I_LIKE_RECEPTOR_SIGNALING_PATHWAY	54	0.459126	1.65677	0.0318091	0.104786	0.607	1729	tags=24%, list=10%, signal=27%
KEGG_TYPE_I_DIABETES_MELLITUS	41	0.657017	1.79882	0.0337972	0.0772098	0.312	2556	tags=56%, list=14%, signal=65%
KEGG_ALANINE_ASPARTATE_AND_GLUTAMATE_METABOLISM	32	0.434824	1.49333	0.0342052	0.178848	0.869	2586	tags=31%, list=15%, signal=37%
KEGG_PYRIMIDINE_METABOLISM	95	0.452416	1.58643	0.0384615	0.143628	0.729	2413	tags=32%, list=14%, signal=36%
KEGG_AUTOIMMUNE_THYROID_DISEASE	35	0.704446	1.76107	0.0385396	0.076314	0.399	3954	tags=69%, list=22%, signal=88%
KEGG_GRAFT_VERSUS_HOST_DISEASE	37	0.716	1.71917	0.0392562	0.0845743	0.486	3954	tags=78%, list=22%, signal=101%
KEGG_P53_SIGNALING_PATHWAY	66	0.413727	1.54455	0.040856	0.163983	0.806	3245	tags=42%, list=18%, signal=52%
KEGG_LEISHMANIA_INFECTION	68	0.580441	1.74696	0.0421687	0.0817234	0.428	3156	tags=44%, list=18%, signal=54%
KEGG_INTESTINAL_IMMUNE_NETWORK_FOR_IGA_PRODUCTION	44	0.638966	1.73321	0.0433071	0.0840865	0.461	3971	tags=57%, list=22%, signal=73%
KEGG_ALLOGRAFT_REJECTION	34	0.71994	1.7227	0.0447154	0.0863718	0.479	2556	tags=65%, list=14%, signal=76%
KEGG_PORPHYRIN_AND_CHLOROPHYLL_METABOLISM	38	0.500437	1.54066	0.0451745	0.163223	0.811	2498	tags=39%, list=14%, signal=46%
KEGG_ANTIGEN_PROCESSING_AND_PRESENTATION	65	0.60751	1.69867	0.0475207	0.0837775	0.522	2378	tags=49%, list=13%, signal=57%
KEGG_TOLL_LIKE_RECEPTOR_SIGNALING_PATHWAY	87	0.473035	1.67008	0.048	0.0997232	0.578	3386	tags=39%, list=19%, signal=48%
